# Supplementary material for: Gene co-expression in the interactome: moving from correlation toward causation via an integrated approach to disease module discovery
Source: NPJ Syst Biol Appl. 2021 Jan 21;7:3. doi: 10.1038/s41540-020-00168-0 (PMC7819998; doi:10.1038/s41540-020-00168-0)
Supplement: Supplementary file 3 — Supplementary Data 2 [file 41540_2020_168_MOESM3_ESM.xlsx]

## Sheet: blca
switch	pval	fdr	log-ratio	direction
AGMAT	0.001511	0.006989	2.05424	UP
AIM1L	0.014584	0.041967	2.68548	UP
ALOX12P2	0.001592	0.007305	2.43269	UP
AMN	0.005023	0.018078	1.8569	UP
ANKRD35	8.2e-05	0.000725	-2.10835	DOWN
ANO9	0.012227	0.036646	2.23593	UP
AP1M2	0.006534	0.022275	3.15527	UP
ARHGAP8	0.000142	0.001096	2.57585	UP
ATAD5	0	0	2.31358	UP
AURKA	0	2e-06	2.90573	UP
B3GNT4	0	5e-06	3.40322	UP
BARX1	0.000167	0.001247	3.56114	UP
BLM	2e-06	4.1e-05	2.70941	UP
BRI3BP	0	7e-06	2.06581	UP
C12orf48	0	4e-06	2.16721	UP
C12orf59	7.9e-05	0.000705	2.76681	UP
C14orf174	0	0	2.10358	UP
C15orf42	0	0	2.44725	UP
C15orf52	0.000841	0.004403	-1.96748	DOWN
C17orf53	0	1.2e-05	2.26308	UP
C19orf46	0.002096	0.009094	2.66938	UP
C1QTNF6	0	6e-06	2.2339	UP
C1orf135	0	1e-06	2.63826	UP
C1orf172	0.004304	0.01605	2.77755	UP
C1orf175	2e-06	4.4e-05	-2.99936	DOWN
C20orf151	0.003377	0.013335	2.76479	UP
C20orf46	1e-05	0.000137	2.55814	UP
C2orf15	0.000172	0.001274	1.95149	UP
C3orf67	1e-06	2.6e-05	3.13589	UP
C4orf48	2.2e-05	0.000254	2.69772	UP
C8orf51	0	7e-06	1.92083	UP
C9orf140	1e-06	2.1e-05	3.49407	UP
CA9	1e-06	2.1e-05	5.79748	UP
CBLC	0.016461	0.046078	2.67474	UP
CCDC150	0	1e-06	2.89518	UP
CCDC64	0.005742	0.020087	2.13804	UP
CCNB1	2e-06	3.5e-05	2.62689	UP
CCNE1	0	1e-05	2.14312	UP
CCNF	0.000147	0.001126	1.86806	UP
CD164L2	0.001	0.005045	1.91666	UP
CD24	0.007354	0.024501	2.23843	UP
CDC25A	8e-06	0.000113	2.63019	UP
CDC42BPG	0.015914	0.044937	2.35786	UP
CDC6	1e-06	2.9e-05	2.94863	UP
CDCA2	1e-06	3.2e-05	3.26742	UP
CDCP1	0.004423	0.016406	1.9613	UP
CDH3	0.001009	0.005073	2.98075	UP
CELSR3	2e-06	3.6e-05	2.69167	UP
CGB5	0.000734	0.003956	2.00209	UP
CHAC1	2.8e-05	0.000307	2.13994	UP
CHAF1B	0	1e-06	2.15125	UP
CHMP4C	0.01244	0.037144	1.91108	UP
CKMT1A	0.0026	0.010826	2.85623	UP
CKS2	2e-06	3.7e-05	1.97046	UP
CLDN9	0.00073	0.003942	2.29776	UP
CLEC5A	6.8e-05	0.000626	2.38366	UP
CNKSR1	0.001727	0.007798	2.33265	UP
COL11A1	0	0	6.23018	UP
COL7A1	0.000123	0.000976	2.65038	UP
CST1	0	2e-06	5.26612	UP
CST6	0.000818	0.004309	3.47711	UP
CTAGE4	0.001327	0.006307	1.87937	UP
CTSL2	0.000107	0.000878	3.21867	UP
CXADR	0.004904	0.017747	2.6065	UP
CYP27B1	2.5e-05	0.000284	2.18895	UP
DGCR5	0.00013	0.001019	2.30984	UP
DHCR24	0.001068	0.005314	1.89053	UP
DHCR7	1e-06	2e-05	1.85486	UP
DMBX1	3e-05	0.000328	3.80507	UP
DMRTA2	0.004457	0.016494	2.20949	UP
DNA2	0	1e-06	1.9714	UP
DNAJC22	0.000345	0.002193	2.16848	UP
DNMT3B	2e-06	4e-05	2.40628	UP
DQX1	0.005142	0.018411	2.41043	UP
DSCR6	0.000484	0.002868	2.64178	UP
DSG2	0.003615	0.014066	2.10959	UP
DSP	0.010334	0.032088	2.32884	UP
DUSP5P	1.5e-05	0.000189	2.92593	UP
E2F7	2e-06	3.6e-05	3.11931	UP
ECE2	1e-06	1.7e-05	2.1508	UP
ELMO3	0.011565	0.035057	2.39178	UP
EME1	0	1e-06	2.92946	UP
EN2	0.000294	0.001945	2.72648	UP
EPCAM	0.001178	0.005742	3.67547	UP
EPHA1	0.005898	0.020484	2.94335	UP
EPN3	0.014955	0.042774	2.85825	UP
ERCC6L	1e-06	2.9e-05	2.80261	UP
ESM1	0	0	4.37401	UP
ESRP1	0.009531	0.030039	3.16005	UP
ETV4	6.3e-05	0.000587	2.72968	UP
FABP6	0.001135	0.005575	3.09759	UP
FAM54A	1e-06	1.5e-05	3.01867	UP
FAM83B	0.006658	0.022625	2.54764	UP
FAM83H	0.012906	0.038241	2.49532	UP
FANCA	9e-06	0.000124	2.94455	UP
FANCB	0	0	2.18905	UP
FANCD2	9e-06	0.000127	2.22822	UP
FANCI	1e-06	2.1e-05	2.20258	UP
FCRLB	0.000443	0.002676	2.38786	UP
FER1L4	0.014898	0.042662	2.55078	UP
FGF11	0.000203	0.001451	2.26387	UP
FOXH1	0.000632	0.003539	1.92089	UP
FOXL2	0.000103	0.000851	3.00473	UP
GAD1	0.002142	0.009257	2.36528	UP
GALNT14	0.001935	0.008534	2.26466	UP
GALNT3	0.014481	0.041762	2.09128	UP
GALNT6	0	1.2e-05	2.30398	UP
GINS1	0	8e-06	2.95694	UP
GJB6	0.014855	0.042579	3.03367	UP
GPR109A	0.012929	0.038292	1.9238	UP
GRB7	0.005201	0.018587	2.89761	UP
GRHL2	0.005872	0.020425	3.01776	UP
GRM4	0.000297	0.001957	2.22802	UP
HIST3H2A	4e-06	7.1e-05	2.15142	UP
HJURP	1e-06	1.6e-05	3.61199	UP
HMGA2	1.9e-05	0.000228	3.68711	UP
HMGB3	0	6e-06	2.29042	UP
HN1	0.000126	0.000999	1.86102	UP
HOOK1	0.001474	0.006863	2.7964	UP
IBSP	1e-06	2.2e-05	2.57009	UP
IGF2BP3	2.6e-05	0.000289	3.29781	UP
IGFL1	0.002066	0.008992	3.97515	UP
IGSF9	0.000284	0.001888	3.38145	UP
IL22RA1	4.5e-05	0.00045	3.15704	UP
IL28RA	0.00391	0.014945	2.13135	UP
ISL2	1e-06	3e-05	2.9463	UP
KIAA1199	0.002743	0.011318	1.9122	UP
KIAA1543	0.008918	0.028494	2.7132	UP
KIF18A	0	1e-05	2.83733	UP
KIF18B	1e-06	1.4e-05	4.37159	UP
KIF26B	0	0	3.3451	UP
KIF4A	1e-06	1.5e-05	3.66986	UP
KLC3	2.8e-05	0.000312	3.44831	UP
KLHL35	9e-06	0.00013	2.27474	UP
KNTC1	0	0	2.03239	UP
KPNA2	0	5e-06	1.98114	UP
KRT14	0.000774	0.004124	4.59885	UP
KRT18	0.014835	0.042539	2.20601	UP
KRT9	0.000172	0.001274	2.25941	UP
LBX2	0	7e-06	2.21931	UP
LIPG	0.002564	0.01072	2.53938	UP
LOC286467	0	8e-06	3.57632	UP
LPAR2	0.002871	0.011727	2.09282	UP
LSR	0.005526	0.019488	1.91615	UP
LYPD6B	0.005119	0.018355	2.69772	UP
MAL2	0.008728	0.028039	2.72939	UP
MAPK13	0.004633	0.017008	2.10839	UP
MAPK15	1e-06	2e-05	2.41058	UP
MARVELD3	0.002189	0.009419	2.69148	UP
MATN3	0	4e-06	2.30039	UP
MEST	5e-06	8.6e-05	2.58246	UP
MMP1	0.001372	0.006475	3.34198	UP
MMP13	4.7e-05	0.000463	4.17495	UP
MNX1	7e-06	0.0001	3.08818	UP
MREG	0.002857	0.011681	1.90634	UP
MYCL1	0.010362	0.032153	2.4789	UP
MYH14	0.013758	0.040159	2.14862	UP
MYO5B	0.007264	0.024272	2.17544	UP
NAGS	5e-06	7.7e-05	2.10386	UP
NFKBIL2	0	6e-06	2.07446	UP
NUP62CL	0.000621	0.003484	1.93612	UP
ORC6L	1e-06	2.8e-05	3.05604	UP
OTX1	0	2e-06	4.04058	UP
OVOL2	0.012108	0.036335	2.21466	UP
PABPC1L	2.8e-05	0.000306	2.50973	UP
PADI1	0.004178	0.015733	3.32055	UP
PFKFB4	0	0	2.44408	UP
POLQ	0	7e-06	3.48714	UP
PPAP2C	0.009805	0.030753	2.1025	UP
PPAPDC1A	0	6e-06	4.23945	UP
PPFIA4	0.000317	0.002057	1.90404	UP
PRKCZ	0.000355	0.002236	1.889	UP
PROC	0.002041	0.008896	1.96303	UP
PRR5-ARHGAP8	0.000217	0.001528	2.34252	UP
PRSS16	0.001856	0.008273	2.80183	UP
PRSS8	0.001361	0.006434	3.39187	UP
RAB11FIP4	0.00516	0.018459	1.87053	UP
RAC3	1e-06	2.2e-05	2.65147	UP
RAET1K	0	2e-06	2.52988	UP
RAP1GAP	0.000576	0.003292	2.73481	UP
RASAL1	0.002005	0.008776	2.93002	UP
RASSF7	0.003661	0.014206	2.20155	UP
RCC1	4.4e-05	0.000444	2.09545	UP
RDM1	0	2e-06	3.45018	UP
RECQL4	0	1e-05	2.75173	UP
RELL2	2.8e-05	0.000315	1.94733	UP
RHPN1	0.000231	0.001606	2.12929	UP
RPLP0P2	1e-06	1.5e-05	2.30988	UP
RTN4R	0	1.3e-05	2.55822	UP
S1PR5	0.000896	0.004626	2.47449	UP
SALL4	0	2e-06	3.62364	UP
SBK1	5.9e-05	0.000555	3.18163	UP
SERINC2	0.008568	0.027637	2.63274	UP
SIM2	0	8e-06	2.2394	UP
SIX1	2.9e-05	0.000319	2.21018	UP
SIX4	4e-06	6.5e-05	2.11358	UP
SLC12A8	0	5e-06	2.99293	UP
SLC16A13	5.5e-05	0.000531	1.87584	UP
SLC19A1	0	1.3e-05	2.11186	UP
SLC26A6	0	0	2.01769	UP
SLC27A2	0.00523	0.018659	2.2067	UP
SLC29A2	0.000133	0.001041	2.24578	UP
SLC44A5	0.004123	0.015582	2.08373	UP
SLC4A11	0.005805	0.020248	2.21055	UP
SLC9A7	0.000227	0.00158	1.96446	UP
SOX11	1e-06	1.6e-05	3.26717	UP
SOX21	0.000699	0.003811	3.58341	UP
SPAG4	0.000869	0.004516	2.04337	UP
SPAG5	0	1.1e-05	3.00032	UP
SPINT1	0.005342	0.018954	2.68576	UP
SPRR1B	0.017032	0.047364	3.51247	UP
SPTBN2	0.000789	0.004184	2.72853	UP
SQLE	2.9e-05	0.000317	2.03783	UP
ST14	0.007579	0.025076	2.11929	UP
STIL	0	1e-06	2.60634	UP
TFAP2A	0.004681	0.017136	2.02522	UP
TFAP2C	0.002311	0.009843	2.07657	UP
TFR2	1.7e-05	0.000211	2.49421	UP
TIMELESS	0	5e-06	1.88729	UP
TLCD1	0.002837	0.011624	1.91004	UP
TMEM132A	1e-06	2.4e-05	2.60127	UP
TNNI1	0.006282	0.021573	1.86006	UP
UCN2	7.7e-05	0.000693	2.49592	UP
ULBP1	1e-05	0.000133	2.54749	UP
ULBP2	2e-06	4.1e-05	3.23929	UP
USP43	0.008908	0.028467	2.11823	UP
WDHD1	0	0	2.14519	UP
WDR72	0.000707	0.003845	3.75458	UP
WNT3	1e-06	1.7e-05	2.31315	UP
WNT9A	0.000195	0.001407	-2.00026	DOWN
WWC1	0.009523	0.030019	2.4201	UP
ZNF488	0.000546	0.003162	2.21937	UP
ZNF695	0	2e-06	3.59175	UP
hsa-mir-106b	0	5e-06	2.05425	UP
hsa-mir-1180	1e-05	7.8e-05	2.07713	UP
hsa-mir-1301	3e-06	3.1e-05	1.88552	UP
hsa-mir-1307	1e-06	1.9e-05	2.56799	UP
hsa-mir-130b	0	1e-06	2.88834	UP
hsa-mir-135b	0.000141	0.000606	2.30633	UP
hsa-mir-141	4e-05	0.000225	3.96394	UP
hsa-mir-142	0.001817	0.005028	2.30771	UP
hsa-mir-148b	0	5e-06	1.87943	UP
hsa-mir-149	2e-05	0.000133	2.68418	UP
hsa-mir-17	4e-06	3.7e-05	2.43124	UP
hsa-mir-181a-1	0.000511	0.001771	2.14187	UP
hsa-mir-181a-2	0.001002	0.003028	2.15481	UP
hsa-mir-181b-1	8.7e-05	0.000424	2.41274	UP
hsa-mir-181c	6e-06	5.5e-05	1.95606	UP
hsa-mir-182	0	5e-06	4.34416	UP
hsa-mir-183	0	1e-06	5.10467	UP
hsa-mir-185	1e-06	1.2e-05	2.01357	UP
hsa-mir-18a	0	2e-06	2.90286	UP
hsa-mir-191	1e-06	1.8e-05	2.32706	UP
hsa-mir-192	0	7e-06	2.64216	UP
hsa-mir-193b	4e-06	3.7e-05	2.02474	UP
hsa-mir-194-1	2.3e-05	0.000147	1.86949	UP
hsa-mir-194-2	3.3e-05	0.0002	1.92207	UP
hsa-mir-197	2.9e-05	0.000178	1.98883	UP
hsa-mir-19a	1.2e-05	9e-05	2.11908	UP
hsa-mir-19b-2	3.1e-05	0.000193	1.91031	UP
hsa-mir-200a	6.1e-05	0.000313	3.94658	UP
hsa-mir-200b	0.000186	0.000739	3.71863	UP
hsa-mir-200c	0.000517	0.001777	3.48022	UP
hsa-mir-203	9.4e-05	0.00045	3.87237	UP
hsa-mir-205	0.000641	0.002122	3.96138	UP
hsa-mir-20a	1.6e-05	0.000113	2.50636	UP
hsa-mir-21	1e-06	1.2e-05	2.5111	UP
hsa-mir-210	0	4e-06	4.70121	UP
hsa-mir-301a	1e-06	1.2e-05	2.12809	UP
hsa-mir-3065	0	5e-06	2.6457	UP
hsa-mir-31	0.000903	0.002826	2.575	UP
hsa-mir-32	4.9e-05	0.000265	1.89072	UP
hsa-mir-3200	9.3e-05	0.000448	1.91502	UP
hsa-mir-324	1.4e-05	0.000101	2.03749	UP
hsa-mir-331	0	4e-06	1.86764	UP
hsa-mir-335	0	5e-06	3.25323	UP
hsa-mir-33a	0	5e-06	2.52974	UP
hsa-mir-345	0	2e-06	2.57635	UP
hsa-mir-3613	0	6e-06	1.89679	UP
hsa-mir-3648	0.000362	0.001324	1.99233	UP
hsa-mir-425	0	5e-06	3.1215	UP
hsa-mir-429	8e-06	6.2e-05	3.74402	UP
hsa-mir-455	1.9e-05	0.000132	2.45786	UP
hsa-mir-483	0.000488	0.001714	2.52476	UP
hsa-mir-584	1e-06	1.2e-05	3.0648	UP
hsa-mir-590	1e-06	1.7e-05	2.04257	UP
hsa-mir-629	9e-06	7.1e-05	2.14611	UP
hsa-mir-671	0	0	2.11325	UP
hsa-mir-7-1	3.6e-05	0.000214	1.98348	UP
hsa-mir-708	3e-06	3.4e-05	2.99085	UP
hsa-mir-92a-1	0.000379	0.001376	1.92833	UP
hsa-mir-92a-2	7e-06	5.8e-05	2.03878	UP
hsa-mir-93	4e-06	4.2e-05	2.54307	UP
hsa-mir-934	0.000253	0.000974	2.87991	UP
hsa-mir-940	0	3e-06	2.11855	UP
hsa-mir-944	0.000469	0.001667	2.55117	UP
hsa-mir-96	0	0	3.71964	UP

## Sheet: brca
switch	pval	fdr	log-ratio	direction
ADM2	2.05123e-19	1.35854e-18	1.9825	UP
ANLN	6.00273e-51	1.76916e-48	3.45686	UP
AP1M2	3.49368e-14	1.50035e-13	2.25772	UP
ARHGAP11A	8.00048e-35	2.09746e-33	2.00516	UP
ASF1B	3.33791e-49	6.55845e-47	2.97347	UP
ASPM	9.89081e-49	1.77191e-46	3.76483	UP
AURKA	2.79838e-47	3.84473e-45	2.82046	UP
AURKB	1.43254e-38	5.66597e-37	3.15658	UP
BIRC5	3.34002e-40	1.64065e-38	3.58379	UP
BLM	1.13312e-28	1.70556e-27	1.82897	UP
BMP8A	1.05012e-47	1.61251e-45	2.56922	UP
BRIP1	6.01995e-28	8.60066e-27	2.02169	UP
BUB1	8.25966e-52	3.08018e-49	3.593	UP
BUB1B	4.75461e-45	4.62133e-43	3.15518	UP
C16orf59	1.39252e-40	7.16774e-39	2.48058	UP
C16orf75	5.86547e-40	2.79842e-38	2.32626	UP
C1orf135	6.26831e-35	1.66001e-33	1.88941	UP
C20orf103	2.76816e-33	6.26023e-32	3.23645	UP
C20orf151	2.4675e-13	9.85114e-13	1.79775	UP
C9orf140	1.17363e-19	7.93403e-19	2.05419	UP
CAMK2N2	1.20382e-30	2.13983e-29	2.17431	UP
CASC5	1.03039e-43	8.55832e-42	2.98443	UP
CCDC19	2.40156e-26	2.93341e-25	2.38299	UP
CCDC64	1.3029e-36	4.17682e-35	2.83443	UP
CCNA2	1.73805e-41	1.00823e-39	2.71518	UP
CCNB1	5.13546e-47	6.70287e-45	2.28174	UP
CCNB2	1.55434e-47	2.25417e-45	3.25799	UP
CCNE2	3.08623e-43	2.33035e-41	2.73653	UP
CDC20	8.76701e-42	5.33999e-40	3.31351	UP
CDC25A	1.12425e-24	1.17257e-23	1.89881	UP
CDC25C	3.6118e-49	7.02111e-47	3.69101	UP
CDC45	8.46934e-38	3.10141e-36	3.33175	UP
CDC6	1.55803e-37	5.54968e-36	2.52994	UP
CDCA2	1.41454e-34	3.605e-33	2.77933	UP
CDCA3	4.08659e-42	2.61099e-40	2.67154	UP
CDCA5	1.02101e-42	7.17577e-41	2.74175	UP
CDCA8	6.69278e-48	1.05429e-45	2.76077	UP
CDK1	3.74914e-51	1.16115e-48	3.03328	UP
CDKN3	3.19558e-48	5.21364e-46	2.93253	UP
CDT1	7.63576e-25	8.07923e-24	2.21616	UP
CELSR3	2.83524e-20	2.03409e-19	1.81244	UP
CENPA	4.74605e-39	2.02155e-37	2.98216	UP
CENPE	6.21237e-42	3.88763e-40	2.619	UP
CENPF	3.83421e-50	1.01856e-47	3.22492	UP
CENPI	1.62473e-36	5.16326e-35	2.47045	UP
CENPK	1.45205e-29	2.31863e-28	2.01125	UP
CENPM	2.47068e-35	6.83005e-34	2.77157	UP
CEP55	5.11843e-51	1.55882e-48	3.42544	UP
CHRNA6	2.53015e-36	7.7834e-35	2.51056	UP
CIT	3.92539e-37	1.32831e-35	2.02428	UP
CKAP2L	1.32851e-49	2.88998e-47	3.40105	UP
CKS2	1.45138e-47	2.12169e-45	2.36567	UP
CLEC5A	2.16599e-39	9.46868e-38	3.02281	UP
CLSPN	1.00872e-42	7.14428e-41	3.07315	UP
CNIH2	1.27139e-37	4.58227e-36	2.93793	UP
COL10A1	6.92176e-82	1.26481e-77	7.38824	UP
COL11A1	3.30676e-58	4.64803e-55	6.55086	UP
CRB3	4.59851e-16	2.31038e-15	1.96015	UP
CST1	4.43284e-39	1.89256e-37	5.96727	UP
CTXN1	6.57865e-29	1.00764e-27	2.32576	UP
DEPDC1	1.59886e-42	1.09015e-40	3.21898	UP
DEPDC1B	1.2387e-42	8.60641e-41	3.035	UP
DIAPH3	3.46332e-33	7.68959e-32	2.34848	UP
DLGAP5	5.1254e-49	9.55679e-47	3.78488	UP
DSCR6	3.76374e-26	4.49803e-25	2.50295	UP
DTL	1.01901e-47	1.578e-45	3.11212	UP
E2F1	7.2984e-31	1.31912e-29	2.05491	UP
E2F2	2.47315e-27	3.33519e-26	2.23225	UP
E2F7	1.95913e-38	7.60066e-37	2.74617	UP
E2F8	5.84928e-39	2.4571e-37	3.33208	UP
ECT2	1.49772e-37	5.35574e-36	1.7665	UP
EME1	6.28473e-34	1.52107e-32	2.17495	UP
EPCAM	1.48955e-12	5.53221e-12	2.00422	UP
EPN3	2.35297e-18	1.42654e-17	2.42773	UP
EPR1	4.04541e-40	1.97125e-38	3.67765	UP
EPYC	1.05877e-31	2.06256e-30	4.19807	UP
ERCC6L	4.7883e-48	7.67515e-46	2.77154	UP
ESCO2	4.7488e-41	2.6137e-39	2.92025	UP
ESM1	3.79341e-45	3.70679e-43	2.94773	UP
ESPL1	4.36514e-35	1.173e-33	2.75434	UP
ESRP1	1.00253e-13	4.13155e-13	2.36886	UP
EVPL	3.39674e-15	1.5915e-14	1.80597	UP
EXO1	7.54831e-46	8.2593e-44	3.6096	UP
EZH2	6.21116e-40	2.94796e-38	2.08435	UP
F12	2.8349e-24	2.85725e-23	2.41711	UP
FAM111B	1.90189e-35	5.33024e-34	2.94329	UP
FAM54A	1.11617e-39	5.08624e-38	2.49484	UP
FAM64A	4.47026e-36	1.33893e-34	2.83352	UP
FAM72A	1.7104e-35	4.81575e-34	2.58467	UP
FAM72B	1.01995e-31	1.98908e-30	2.22123	UP
FAM72D	2.38557e-32	4.90895e-31	2.38609	UP
FAM83D	1.29762e-42	8.98162e-41	3.32778	UP
FAM83H	2.71931e-20	1.95707e-19	1.82664	UP
FANCA	6.50622e-24	6.39184e-23	1.91376	UP
FANCI	2.3869e-38	9.14378e-37	1.79419	UP
FOXM1	1.3914e-46	1.72959e-44	3.3622	UP
GABRD	5.84948e-50	1.46421e-47	3.34281	UP
GINS1	1.59395e-41	9.30554e-40	2.22832	UP
GINS2	8.75824e-28	1.23202e-26	1.98921	UP
GJB2	2.10158e-47	2.95402e-45	4.30008	UP
GPRC5A	2.63886e-33	5.99749e-32	2.44853	UP
GPRIN1	2.68562e-46	3.20748e-44	2.58714	UP
GRM4	8.24843e-26	9.52139e-25	3.49562	UP
GRM8	5.19007e-39	2.19533e-37	2.48431	UP
GTSE1	6.01174e-42	3.775e-40	2.89003	UP
HAGHL	1.24352e-38	4.9831e-37	3.09081	UP
HAPLN1	2.78523e-26	3.38394e-25	3.3165	UP
HCN2	1.27508e-27	1.75449e-26	2.50167	UP
HELLS	1.63087e-27	2.23061e-26	1.96256	UP
HIST1H2AM	6.40605e-33	1.38366e-31	2.38423	UP
HIST1H2BD	1.18058e-33	2.77642e-32	2.51523	UP
HIST1H2BG	1.20126e-20	8.95946e-20	2.39416	UP
HIST1H2BH	3.68048e-28	5.36739e-27	2.37474	UP
HIST1H3D	4.06665e-33	9.00727e-32	3.14881	UP
HIST1H3H	1.15977e-29	1.8639e-28	2.7636	UP
HIST2H2AA3	6.89528e-30	1.13614e-28	2.38343	UP
HJURP	5.03958e-50	1.29702e-47	3.49514	UP
HMGB3	1.42536e-35	4.05064e-34	2.04163	UP
HMMR	2.08037e-49	4.22384e-47	3.37364	UP
HN1	6.11181e-39	2.55563e-37	1.81671	UP
HSD17B6	2.3655e-55	1.66249e-52	3.18028	UP
HSH2D	3.93022e-20	2.77393e-19	1.85954	UP
IBSP	6.93869e-42	4.32733e-40	4.54528	UP
IGSF9	5.10882e-15	2.36698e-14	2.22144	UP
INHBA	3.8504e-58	5.0256e-55	3.56161	UP
IQGAP3	4.30654e-49	8.19723e-47	3.84152	UP
ITPKA	2.41096e-21	1.91462e-20	2.08687	UP
KIAA0101	4.75567e-53	2.11952e-50	3.4945	UP
KIAA1199	1.61987e-39	7.25488e-38	3.64486	UP
KIF11	1.99717e-47	2.85112e-45	2.52185	UP
KIF14	4.39656e-46	5.02115e-44	3.69505	UP
KIF15	2.28708e-39	9.97416e-38	2.75197	UP
KIF18A	7.35796e-39	3.06269e-37	2.41051	UP
KIF18B	6.98978e-44	5.88591e-42	3.46466	UP
KIF20A	6.35804e-50	1.57001e-47	3.77915	UP
KIF23	8.25356e-47	1.06209e-44	2.69007	UP
KIF26B	1.30467e-38	5.19394e-37	3.13787	UP
KIF2C	2.95465e-46	3.46092e-44	3.3805	UP
KIF4A	4.41213e-58	5.27717e-55	4.32301	UP
KIFC1	1.21904e-41	7.23229e-40	2.87015	UP
KPNA2	4.25911e-38	1.59481e-36	1.92067	UP
LEF1	1.58793e-25	1.78892e-24	2.03109	UP
LMNB1	6.38713e-41	3.43271e-39	2.35696	UP
LOC148709	1.36167e-26	1.70892e-25	1.83023	UP
LRFN2	5.80979e-18	3.40701e-17	1.7899	UP
MAD2L1	5.33363e-35	1.42279e-33	1.94999	UP
MAPK8IP2	5.75654e-18	3.37794e-17	2.11661	UP
MARCH4	4.33005e-26	5.15412e-25	2.41365	UP
MCM10	2.34117e-35	6.48184e-34	2.82385	UP
MELK	4.13005e-49	7.94404e-47	3.71056	UP
METRN	1.27196e-23	1.21752e-22	2.04413	UP
MKI67	7.0344e-45	6.66008e-43	3.26823	UP
MLF1IP	5.7898e-39	2.43772e-37	2.15604	UP
MMP1	1.76207e-37	6.22791e-36	5.42305	UP
MMP11	8.54922e-73	7.811e-69	6.15262	UP
MMP13	3.16504e-53	1.44587e-50	6.47515	UP
MND1	4.58721e-33	1.01112e-31	2.65946	UP
MYBL2	1.12264e-37	4.06218e-36	3.54481	UP
NCAPG	8.59964e-46	9.18954e-44	2.94362	UP
NCAPH	1.80061e-42	1.21861e-40	2.73279	UP
NDC80	1.4991e-48	2.58426e-46	3.33465	UP
NEIL3	1.12814e-47	1.71788e-45	3.39322	UP
NEK2	2.42132e-59	4.42448e-56	4.5995	UP
NFKBIL2	1.14218e-24	1.19059e-23	1.76911	UP
NKAIN1	4.11369e-18	2.44852e-17	3.46493	UP
NUF2	7.36906e-54	3.84728e-51	3.85138	UP
NUP210	7.14831e-26	8.30923e-25	1.91649	UP
NUSAP1	1.36162e-49	2.92716e-47	3.12238	UP
OIP5	7.45053e-43	5.35998e-41	2.58168	UP
ORC1L	5.41263e-28	7.76944e-27	2.16563	UP
ORC6L	1.37254e-31	2.65121e-30	2.22824	UP
PAFAH1B3	5.56927e-40	2.67215e-38	2.32966	UP
PAQR4	6.73519e-44	5.69779e-42	2.3297	UP
PBK	1.11174e-43	9.10978e-42	3.51103	UP
PKMYT1	1.49837e-48	2.58426e-46	4.18869	UP
PLAC1	1.94096e-34	4.91916e-33	3.12899	UP
PLK1	7.35644e-50	1.76874e-47	3.37232	UP
PNPLA7	4.12592e-27	5.43569e-26	-1.82974	DOWN
POC1A	1.6962e-40	8.65775e-39	1.87928	UP
POLQ	1.24192e-34	3.18285e-33	2.45735	UP
PPAPDC1A	6.89876e-55	4.20203e-52	5.11215	UP
PPEF1	3.55686e-31	6.62533e-30	3.30604	UP
PRC1	9.05672e-43	6.46219e-41	2.36879	UP
PROC	9.64362e-36	2.77072e-34	2.16758	UP
PRR19	7.25663e-32	1.43662e-30	1.82542	UP
PTK6	1.94192e-17	1.09083e-16	1.98785	UP
PTTG1	4.19352e-47	5.51281e-45	2.92199	UP
PYCR1	2.92875e-35	8.02354e-34	2.32891	UP
RAB26	5.31712e-28	7.65641e-27	2.63043	UP
RAD51	9.98809e-42	6.0037e-40	2.4331	UP
RAD51AP1	5.98752e-35	1.59026e-33	2.02029	UP
RAD54L	2.10279e-39	9.21444e-38	2.83036	UP
RAG1AP1	4.2224e-50	1.10223e-47	1.79368	UP
RAMP1	1.56213e-18	9.60455e-18	2.18655	UP
RDH16	8.42212e-16	4.15826e-15	1.84685	UP
RDM1	8.97595e-30	1.45406e-28	2.32939	UP
RECQL4	5.95105e-34	1.44414e-32	2.3769	UP
RHPN1	2.66517e-23	2.48599e-22	1.95626	UP
RPLP0P2	9.37681e-42	5.67359e-40	2.22833	UP
RRM2	1.56194e-46	1.91553e-44	3.69907	UP
RTKN2	4.93462e-31	9.07146e-30	1.96228	UP
S100P	4.33247e-26	5.15412e-25	4.47022	UP
SALL4	5.45629e-39	2.30261e-37	2.49944	UP
SBK1	2.91067e-25	3.19439e-24	2.30472	UP
SGOL1	1.29331e-41	7.5989e-40	3.25371	UP
SHCBP1	2.99254e-42	1.967e-40	2.69849	UP
SKA1	6.53072e-45	6.28084e-43	3.00644	UP
SKA3	4.70805e-49	8.8691e-47	3.03741	UP
SLC7A5	9.06486e-19	5.69217e-18	1.95277	UP
SPAG5	4.39595e-42	2.78914e-40	2.57622	UP
SPATA17	2.01157e-26	2.47525e-25	1.90827	UP
SPC24	1.27907e-34	3.27346e-33	2.61288	UP
SPC25	1.19225e-53	5.88809e-51	3.21681	UP
SQLE	7.02356e-36	2.04691e-34	2.14916	UP
SRMS	5.75008e-18	3.37524e-17	2.07362	UP
STIL	2.46218e-37	8.60257e-36	1.95763	UP
TACC3	1.09164e-39	4.9869e-38	2.05183	UP
TDO2	1.29123e-41	7.5989e-40	3.60503	UP
TFR2	6.62083e-25	7.02977e-24	2.56602	UP
TJP3	4.11096e-14	1.75227e-13	2.26039	UP
TK1	2.38794e-45	2.42416e-43	2.84965	UP
TLCD1	1.31741e-37	4.73879e-36	2.15325	UP
TMEM132A	6.01429e-21	4.61567e-20	1.77109	UP
TMEM145	6.76961e-19	4.29368e-18	2.36808	UP
TNNT1	1.18535e-23	1.13819e-22	4.19684	UP
TOP2A	1.58643e-44	1.42802e-42	3.72524	UP
TPD52	1.19062e-25	1.35384e-24	1.90229	UP
TPX2	1.02284e-54	6.02915e-52	3.40331	UP
TRIM59	1.61467e-41	9.39645e-40	2.11911	UP
TRIP13	6.67914e-33	1.43924e-31	2.072	UP
TROAP	3.36198e-46	3.91295e-44	3.49513	UP
TTK	3.26096e-39	1.40869e-37	2.88475	UP
TYMS	3.29132e-29	5.12723e-28	1.89783	UP
UBE2C	1.89004e-49	3.92463e-47	4.00609	UP
UBE2S	1.72252e-35	4.84239e-34	2.01108	UP
UBE2T	2.37516e-54	1.35629e-51	3.06106	UP
UHRF1	1.28002e-45	1.32146e-43	3.58002	UP
UMODL1	1.60628e-15	7.72207e-15	1.91151	UP
UNC5B	3.97704e-35	1.07345e-33	1.78266	UP
WDR62	5.86579e-39	2.45839e-37	2.87752	UP
WISP1	5.94638e-58	6.03656e-55	3.85783	UP
ZNF695	4.41182e-24	4.38613e-23	2.3781	UP
ZWINT	1.18237e-45	1.22759e-43	2.45658	UP
hsa-mir-141	1.7587e-24	2.21866e-23	2.70213	UP
hsa-mir-182	4.41267e-39	1.80919e-37	2.15424	UP
hsa-mir-183	3.55892e-52	8.75495e-50	2.89784	UP
hsa-mir-190b	4.40088e-23	4.70703e-22	2.31294	UP
hsa-mir-200a	3.31956e-23	3.62938e-22	2.54216	UP
hsa-mir-200b	3.70205e-15	2.09357e-14	1.90205	UP
hsa-mir-200c	1.59327e-14	8.20928e-14	1.92968	UP
hsa-mir-203	3.21748e-15	1.8407e-14	1.93963	UP
hsa-mir-21	2.63053e-49	3.23556e-47	2.15918	UP
hsa-mir-210	3.23274e-26	4.97034e-25	2.81178	UP
hsa-mir-33b	2.908e-25	3.97426e-24	1.87125	UP
hsa-mir-429	3.03486e-31	7.8587e-30	2.67746	UP
hsa-mir-592	1.85395e-29	3.64857e-28	1.92001	UP
hsa-mir-96	7.90085e-46	6.4787e-44	2.69976	UP

## Sheet: chol
switch	pval	fdr	log-ratio	direction
ABCC1	0	3e-06	3.43021	UP
ACOT11	1.4e-05	0.000117	3.23271	UP
ACSL6	0.000199	0.000945	-3.22125	DOWN
AHNAK2	4.6e-05	0.000293	4.03463	UP
ANKRD13B	1e-06	1.3e-05	3.65892	UP
ANO9	0	1e-06	4.85909	UP
ANXA3	0	2e-06	3.9735	UP
ARHGEF38	1e-06	1.3e-05	3.66151	UP
ARMC9	0	0	3.39911	UP
ARNT2	1.7e-05	0.000138	3.77864	UP
ASF1B	1e-06	1.1e-05	3.94848	UP
ASNS	1e-06	1.6e-05	3.94329	UP
ASPHD1	0.000184	0.000887	4.1118	UP
ASPM	1e-06	1.7e-05	3.66826	UP
AURKB	1e-06	1.6e-05	4.94734	UP
B3GNT3	0.000178	0.000867	3.66697	UP
B3GNT4	7.2e-05	0.00042	3.22977	UP
BACE2	0	3e-06	3.46114	UP
BAIAP2L2	0	8e-06	4.87496	UP
BCAN	1.2e-05	0.000101	5.3964	UP
BEX2	1e-06	2.3e-05	3.41211	UP
BIRC5	3e-06	3.9e-05	4.88713	UP
BSPRY	7e-06	7e-05	3.46305	UP
BUB1	0	1e-06	5.63045	UP
BUB1B	0	1e-06	5.38429	UP
C12orf36	0	0	5.90591	UP
C16orf59	1e-06	2.3e-05	3.70515	UP
C16orf75	2e-06	3.2e-05	3.38967	UP
C1orf116	1e-06	2.2e-05	4.01096	UP
C1orf170	0	3e-06	3.44742	UP
C1orf204	6.7e-05	0.000395	3.28662	UP
C20orf118	0.000245	0.001122	3.01807	UP
C3orf52	0	3e-06	4.40119	UP
C3orf55	0.000263	0.001187	3.78462	UP
C5orf30	2.8e-05	0.0002	3.03403	UP
C5orf4	0.000173	0.000845	-3.49394	DOWN
C6orf132	0	2e-06	4.54804	UP
C6orf168	1e-06	1.8e-05	5.18303	UP
C9orf140	4e-06	4.3e-05	4.4317	UP
C9orf98	1e-06	1.7e-05	3.34894	UP
CAMK2B	4.7e-05	0.000295	-5.21342	DOWN
CAPS	7.2e-05	0.000418	3.20245	UP
CARD11	4e-06	4.2e-05	3.49848	UP
CCDC112	0	6e-06	3.07362	UP
CCDC74A	1e-06	1.2e-05	3.98521	UP
CCDC74B	1.3e-05	0.000109	4.59664	UP
CCDC78	3e-06	3.9e-05	3.17371	UP
CCNA2	1e-06	1.2e-05	3.9044	UP
CCNB1	0	7e-06	3.96544	UP
CCNB2	0	4e-06	5.77006	UP
CCNE1	0	3e-06	3.95137	UP
CD24	0	6e-06	3.88522	UP
CDC20	0	6e-06	5.74182	UP
CDC42BPG	0	7e-06	3.46735	UP
CDC6	0	8e-06	4.25159	UP
CDCA2	0	4e-06	4.35504	UP
CDCA5	0	1e-06	4.13039	UP
CDCA7	5e-06	5.1e-05	5.80206	UP
CDCA8	1e-06	1.4e-05	4.27893	UP
CDCP1	1e-06	1.2e-05	4.60883	UP
CDK1	0	6e-06	4.4821	UP
CDKN2A	7.3e-05	0.000422	3.75915	UP
CDKN3	1e-06	1.2e-05	4.05096	UP
CDT1	0	3e-06	4.63108	UP
CENPA	0	1.1e-05	4.88846	UP
CENPF	0	1e-06	5.06422	UP
CENPM	0	5e-06	5.14986	UP
CEP55	0	2e-06	5.64163	UP
CHAF1B	0	1e-06	3.48446	UP
CHD3	0	4e-06	3.18254	UP
CKAP2L	1e-06	1.3e-05	4.1083	UP
CLDN10	0.003421	0.009454	3.22547	UP
CLIP2	0	1e-06	3.19742	UP
COL22A1	0	5e-06	6.57689	UP
CPNE7	2.7e-05	0.00019	4.87699	UP
CTHRC1	4e-06	4.7e-05	5.218	UP
CYTSB	0	1e-06	4.19383	UP
DBNDD2	0	1e-06	3.35468	UP
DEPDC1	0	6e-06	5.10747	UP
DIAPH3	0	1e-06	4.70903	UP
DLG3	0	0	3.53562	UP
DLGAP5	0	1e-06	6.15451	UP
DNASE1	1e-06	1.1e-05	3.13396	UP
DPF3	6.4e-05	0.000381	-3.60477	DOWN
DRP2	0.000152	0.000762	3.44259	UP
DTL	0	0	4.83656	UP
DUSP4	0.000142	0.000718	3.19477	UP
DYX1C1	0	3e-06	4.3411	UP
E2F1	0	2e-06	4.46271	UP
E2F8	0	4e-06	4.79782	UP
ECHDC3	0.000623	0.002355	-4.46114	DOWN
ECT2	0	7e-06	4.50004	UP
ENPP5	9e-06	8.3e-05	3.16252	UP
EPCAM	0	2e-06	4.90684	UP
EPHA10	1.1e-05	9.6e-05	6.33691	UP
EPHB2	0.000156	0.000778	3.87986	UP
EPS8L3	0	0	8.99517	UP
ESRP1	0	0	5.8228	UP
ETV4	0	6e-06	4.8448	UP
EXO1	0	2e-06	5.25816	UP
EZH2	2e-06	3.2e-05	3.28762	UP
FA2H	0	2e-06	4.83409	UP
FAM111B	0	9e-06	3.61179	UP
FAM155B	0	3e-06	4.38834	UP
FAM167A	2.3e-05	0.000169	3.35346	UP
FAM54A	5e-06	5.2e-05	3.6376	UP
FAM81A	0	4e-06	4.83693	UP
FANCB	0	2e-06	3.11159	UP
FANCD2	0	0	3.2838	UP
FANCI	0	5e-06	3.51194	UP
FANK1	1e-06	1.4e-05	3.79719	UP
FBXL2	0	3e-06	3.94333	UP
FER1L4	9.8e-05	0.000536	4.76739	UP
FERMT1	1.5e-05	0.000124	3.94967	UP
FLJ23867	2e-06	2.9e-05	3.76516	UP
FMN1	9.5e-05	0.000523	3.00305	UP
FOXJ1	2e-06	3.3e-05	5.78824	UP
FOXM1	0	4e-06	4.93213	UP
FRMD5	7e-06	6.6e-05	4.29998	UP
FSCN2	0	1.1e-05	3.41302	UP
GABBR1	1e-06	1.4e-05	3.36211	UP
GC	0.000188	0.000904	-5.32946	DOWN
GGT6	0.00658	0.016224	3.14822	UP
GINS1	0	2e-06	3.4001	UP
GLB1L2	1e-06	1.3e-05	3.84467	UP
GMNN	3.4e-05	0.000228	3.37696	UP
GOLGA7B	7e-06	6.6e-05	4.06347	UP
GPRIN1	0	5e-06	4.14478	UP
GPRIN2	0	0	4.72347	UP
GRAMD1B	0.000349	0.001495	3.21839	UP
GRID2IP	1e-06	2.1e-05	3.79053	UP
GRIP1	0	9e-06	3.56634	UP
GSG2	0	4e-06	3.46226	UP
GULP1	0	3e-06	4.13114	UP
HAGHL	5e-06	5.3e-05	3.69761	UP
HAPLN3	2.4e-05	0.000178	3.02349	UP
HDGFRP3	0	4e-06	3.39171	UP
HELLS	0	5e-06	3.33681	UP
HIST3H2A	0	5e-06	4.37296	UP
HSD11B1	0.000122	0.000641	-5.54145	DOWN
IGFALS	7.4e-05	0.00043	-4.28098	DOWN
IGSF3	0	0	4.53865	UP
IL11	0.000132	0.000681	3.40725	UP
ILDR1	3.2e-05	0.000221	3.71389	UP
IQCE	0	0	3.30537	UP
IQGAP3	0	1e-06	5.7566	UP
ITGB4	0	3e-06	5.01141	UP
ITPR3	0	6e-06	4.14708	UP
KCNG1	9.1e-05	0.000505	4.49136	UP
KCNQ1	0.000391	0.001625	3.04645	UP
KIAA0101	2e-06	2.5e-05	3.714	UP
KIAA1244	0	6e-06	4.44169	UP
KIAA1524	3e-06	3.8e-05	3.48034	UP
KIAA1549	1e-06	1.4e-05	3.23005	UP
KIF11	1e-06	1.4e-05	3.39472	UP
KIF14	1e-06	1.6e-05	3.8327	UP
KIF15	1e-06	1.2e-05	4.26731	UP
KIF18A	0	2e-06	4.90187	UP
KIF23	0	1e-06	4.99817	UP
KIF26B	2.2e-05	0.000167	4.43006	UP
KIF2C	0	3e-06	5.62802	UP
KIF3C	0	3e-06	3.85694	UP
KIF4A	0	2e-06	5.28481	UP
KIFC1	0	1e-06	4.80927	UP
KNTC1	0	1e-06	3.10078	UP
KREMEN2	0	1e-05	3.60495	UP
KRT7	3e-06	3.5e-05	3.38343	UP
KRT80	3e-06	3.5e-05	4.15894	UP
LAMB3	1e-05	8.6e-05	3.616	UP
LAMC2	0	2e-06	6.32819	UP
LOC100127888	0.000377	0.001578	4.41398	UP
LOC151009	9.5e-05	0.000523	3.02461	UP
LOC151162	1e-06	1.3e-05	3.03645	UP
LOC388152	0	9e-06	3.28663	UP
LOC388242	9e-06	8.1e-05	3.37074	UP
LOC84740	1e-06	2.2e-05	8.02026	UP
LOC92659	0	3e-06	3.61993	UP
LPAR2	0	3e-06	3.47343	UP
LRP8	0.000213	0.000999	4.06307	UP
LRRC1	0	1e-06	4.16294	UP
MAPK13	0	0	4.26821	UP
MAPK15	0	2e-06	5.59607	UP
MBOAT2	0	0	3.40252	UP
MCM10	0	0	4.556	UP
MCM2	0	7e-06	3.0519	UP
MELK	0	1e-06	5.35065	UP
MEP1B	0.000581	0.002234	-5.03768	DOWN
MKI67	0	1e-06	4.42561	UP
MLLT3	3.9e-05	0.000259	3.08977	UP
MMP11	2e-06	2.3e-05	5.20866	UP
MNX1	1e-06	2.2e-05	5.40782	UP
MPP3	0	2e-06	3.44849	UP
MTL5	0	4e-06	4.11944	UP
MTMR11	1e-06	1.4e-05	3.59194	UP
MYBL2	0	2e-06	5.55253	UP
MYEF2	0	1e-06	5.14807	UP
MYOF	1e-06	1.1e-05	3.65438	UP
NCAPG	0	5e-06	4.9727	UP
NCAPH	0	0	4.88169	UP
NCEH1	0	1e-05	3.25504	UP
NCS1	1e-06	1.5e-05	3.03322	UP
NEIL3	0	7e-06	3.78768	UP
NEK11	0	0	3.31784	UP
NEK2	0	1e-06	5.86221	UP
NFE2L3	0	1e-06	3.3101	UP
NPHP1	1e-06	1.6e-05	3.08556	UP
NRSN1	4e-06	4.4e-05	3.34755	UP
NRSN2	0	0	3.1073	UP
NUF2	0	5e-06	5.98535	UP
OBSCN	5e-06	5e-05	4.26028	UP
OGDHL	0.000316	0.001379	-3.88592	DOWN
ORC1L	0	0	4.25078	UP
ORC6L	0	1e-05	4.03912	UP
OTX1	0	5e-06	5.03799	UP
PAK6	0	5e-06	4.32636	UP
PAQR4	1e-06	1.4e-05	3.53704	UP
PAQR5	1e-06	1.3e-05	3.87742	UP
PBK	1e-06	1.6e-05	5.17226	UP
PCLO	1e-06	2.2e-05	3.15349	UP
PCNXL2	0	4e-06	4.26895	UP
PFKP	6e-06	6e-05	4.49278	UP
PIWIL4	1e-06	1.4e-05	3.79201	UP
PKM2	0	0	4.25875	UP
PKMYT1	0	1e-06	4.77122	UP
PLCD3	0	1e-06	4.14718	UP
PLEKHB1	2e-06	2.6e-05	4.09912	UP
PLK1	0	2e-06	5.1347	UP
PLP2	0	5e-06	3.27177	UP
PMEPA1	1e-06	1.4e-05	4.30067	UP
POF1B	0	1e-06	4.94006	UP
POLQ	2e-06	2.5e-05	4.37379	UP
PPAP2C	0	1e-06	4.93393	UP
PPP1R3G	2e-06	3.1e-05	-4.15712	DOWN
PPP1R9A	1e-06	1.3e-05	3.24183	UP
PRC1	0	4e-06	4.65658	UP
PRRX2	2e-06	2.6e-05	3.11167	UP
PRSS16	0	1e-06	5.85423	UP
PSMC3IP	0	3e-06	4.51301	UP
PTPN14	0	2e-06	3.71899	UP
PVT1	1e-06	1.1e-05	4.19723	UP
RAB25	0	0	5.4572	UP
RAB40A	0	3e-06	3.22132	UP
RAB6B	5.3e-05	0.000327	3.24605	UP
RACGAP1	0	3e-06	3.47945	UP
RAD51	0	6e-06	3.91607	UP
RAD51AP1	0	5e-06	3.47484	UP
RAD54L	0	1e-06	5.53062	UP
RAP1GAP2	0	4e-06	3.47195	UP
RASAL1	5.6e-05	0.000345	4.34018	UP
RECQL4	2e-06	2.8e-05	3.18406	UP
RGS17	8e-06	7.5e-05	4.40932	UP
RHBDL2	0.000373	0.001568	3.21805	UP
RHOV	0	1e-06	6.6487	UP
RHPN1	0	1e-06	4.04957	UP
RIMKLA	7.8e-05	0.000445	3.17634	UP
RPLP0P2	0	1e-06	3.26941	UP
RUFY4	1e-06	1.8e-05	3.34467	UP
S100A11	0	1e-06	3.76142	UP
S100A2	7.3e-05	0.000423	4.32594	UP
SCRN1	0	4e-06	3.60174	UP
SEPT3	0.00024	0.001102	4.48067	UP
SERPINA5	0.000123	0.000645	-3.04235	DOWN
SEZ6L2	0	9e-06	5.11133	UP
SFN	1e-06	1.4e-05	6.2314	UP
SGPP2	1e-06	2.2e-05	4.05752	UP
SH2D3A	0	9e-06	4.32812	UP
SHCBP1	0	3e-06	4.69327	UP
SLC17A1	0.000555	0.002153	-4.07463	DOWN
SLC17A3	0.000471	0.001899	-4.78629	DOWN
SLC24A5	4e-05	0.000261	3.51523	UP
SLC34A2	0	7e-06	4.90395	UP
SLC35F2	0.000135	0.000693	3.13058	UP
SLC38A1	0	6e-06	3.40578	UP
SLC4A3	0	3e-06	6.33902	UP
SLC7A1	1.2e-05	0.000102	3.49777	UP
SLFN13	1e-06	1.2e-05	4.04343	UP
SLMO1	1e-06	1.7e-05	3.96278	UP
SMPDL3B	6e-05	0.000361	3.05977	UP
SPATA12	3e-06	3.8e-05	3.06557	UP
SPATA17	0	0	4.58812	UP
SPEF1	3e-06	4e-05	4.25149	UP
SPEG	0	3e-06	5.27012	UP
SPINT1	0	0	5.02756	UP
SPP1	2e-05	0.000156	6.05728	UP
SRGAP1	0	1e-06	3.55525	UP
STK39	0	0	4.21239	UP
SULT2B1	0.001376	0.004511	4.31365	UP
TANC2	0	1e-06	3.25585	UP
TCEA3	4e-05	0.000261	-3.16334	DOWN
TCF19	0	9e-06	3.08502	UP
TCTN2	0	1e-06	3.61927	UP
TDRD5	9e-06	8e-05	5.13016	UP
TEAD4	1e-06	1.2e-05	3.33111	UP
TESC	0	5e-06	5.56332	UP
TGFB2	1e-06	1.4e-05	4.36467	UP
TMC5	3e-06	4.1e-05	6.51325	UP
TMEM132A	0	5e-06	5.3232	UP
TMEM61	0.00011	0.000588	4.40444	UP
TMSB10	2e-06	2.7e-05	3.06844	UP
TMSB15B	1e-06	1.3e-05	3.87547	UP
TNFRSF19	1.3e-05	0.00011	3.85378	UP
TNNT1	2.1e-05	0.000156	6.91939	UP
TOP2A	0	2e-06	5.42795	UP
TRAF5	4.6e-05	0.000293	3.01389	UP
TRIM17	2.9e-05	0.000203	4.59597	UP
TRIM59	0	0	3.9866	UP
TRIP13	0	3e-06	4.51468	UP
TSPAN15	1e-06	1.6e-05	3.67144	UP
TTC39A	0	2e-06	5.49341	UP
TTK	1e-06	1.7e-05	4.71413	UP
UBE2C	0	8e-06	5.62749	UP
UBE2T	1e-06	1.3e-05	4.46222	UP
UHRF1	0	2e-06	5.05722	UP
USH1C	0	1e-06	5.70214	UP
USP2	3.8e-05	0.000255	-3.24016	DOWN
WDHD1	0	9e-06	3.17195	UP
WNK2	0	6e-06	3.80194	UP
ZNF185	6e-06	6.2e-05	3.27863	UP
ZNF239	0	0	3.27933	UP
ZNF860	2.6e-05	0.000186	3.11899	UP
hsa-mir-182	0	1e-06	4.26577	UP
hsa-mir-183	0	1e-06	4.80254	UP
hsa-mir-92b	3e-06	6e-05	3.1625	UP
hsa-mir-96	0	1.3e-05	3.77111	UP

## Sheet: coad
switch	pval	fdr	log-ratio	direction
ADAMTS6	0	0	1.96821	UP
ALDH1A1	5e-06	1.9e-05	-1.97778	DOWN
ALDH3B2	3.8e-05	0.000126	2.36623	UP
AMH	5.7e-05	0.000181	1.89023	UP
ANKRD13B	0	0	2.14439	UP
ANLN	0	0	2.17769	UP
APLN	0	0	3.33078	UP
ARID3A	0	0	1.90959	UP
ARNTL2	0	0	2.52698	UP
ASPHD1	0	0	1.94041	UP
ATP11A	0	0	1.85818	UP
ATP6V1C2	0	0	1.8936	UP
BFSP1	0	0	1.94893	UP
BRCA2	0	0	1.8994	UP
BTBD16	0	0	2.31037	UP
C10orf81	0	0	2.66952	UP
C11orf82	0	0	1.96214	UP
C17orf96	0	0	3.42379	UP
C19orf45	0	0	2.74565	UP
C1orf135	0	0	1.98585	UP
C1orf170	0	0	2.69116	UP
C2CD4A	0	0	3.85495	UP
C2orf70	0	0	3.32118	UP
C5orf46	1e-06	3e-06	2.43563	UP
C6orf223	0	0	4.6954	UP
C7orf68	0	0	2.2033	UP
C9orf140	0	0	1.95503	UP
CA9	0	0	5.23548	UP
CARD14	0	0	2.07881	UP
CBX2	0	0	3.32161	UP
CCDC150	0	0	1.92954	UP
CCDC78	0	0	3.22049	UP
CCNO	0	0	2.50934	UP
CDC25B	0	0	2.16869	UP
CDH3	0	0	6.2841	UP
CDKN2A	3e-06	1.1e-05	2.25754	UP
CELSR1	0	0	2.12058	UP
CELSR3	0	0	2.30475	UP
CENPI	0	0	1.94144	UP
CITED1	1e-06	7e-06	2.22902	UP
CLDN1	0	0	4.63684	UP
CLDN2	0	0	4.69698	UP
CLEC5A	0	0	3.21136	UP
CNTD2	0	0	3.79109	UP
COL10A1	0	0	7.07056	UP
COL11A1	0	0	6.92738	UP
COL7A1	0	0	3.60576	UP
COMP	0	0	5.71796	UP
CPNE7	0	0	5.31757	UP
CST1	0	0	7.16872	UP
CST2	0	0	3.09695	UP
CTHRC1	0	0	3.82165	UP
CXCL1	0	2e-06	2.30151	UP
CXCL11	0	1e-06	3.03064	UP
CXCL3	3e-06	1.4e-05	2.37439	UP
CXCL5	0	0	4.21026	UP
CYP27B1	0	0	1.86551	UP
DBNDD1	0	0	2.02256	UP
DDN	0	0	4.08546	UP
DHRS2	0	0	3.59974	UP
DMBX1	0	0	2.51647	UP
DNAH2	1e-06	5e-06	2.31186	UP
DNAH5	3e-06	1.3e-05	1.83968	UP
DPEP1	0	0	6.13629	UP
DSCC1	0	0	1.87785	UP
DSG1	0	0	1.9363	UP
DUSP4	1e-06	5e-06	2.69829	UP
DUSP5P	0	0	1.95868	UP
E2F7	0	0	1.91128	UP
EGFL6	0	0	3.76129	UP
ENC1	0	0	1.84319	UP
EPHX4	0	0	4.59245	UP
ERCC6L	0	0	1.8751	UP
ESM1	0	0	5.46859	UP
ETV4	0	0	5.33439	UP
FABP6	0	0	5.12681	UP
FAM150A	0	0	3.31552	UP
FAM176A	0	0	3.23373	UP
FAM40B	0	0	2.64809	UP
FANCB	0	0	1.90536	UP
FAP	0	0	4.0252	UP
FEZF1	1.5e-05	5.5e-05	2.63789	UP
FGFR2	0	1e-06	-2.13602	DOWN
FJX1	0	0	2.29314	UP
FOXQ1	0	0	5.60802	UP
FUT1	0	0	2.40256	UP
FXYD5	0	0	1.91084	UP
GABRD	0	0	2.42099	UP
GAD1	0	0	3.6631	UP
GALNT6	0	0	2.08818	UP
GDF15	0	0	2.46945	UP
GJA3	1e-06	5e-06	2.07932	UP
GLS2	0	0	2.85561	UP
GPR3	0	0	2.13717	UP
GRHL1	0	0	2.28109	UP
GRHL3	0	0	4.18166	UP
GRIN2D	0	0	5.28323	UP
GSDMA	0	0	2.83441	UP
GTF2IRD1	0	0	2.07759	UP
GYLTL1B	0	0	3.83226	UP
HAGHL	0	0	3.09106	UP
HOMER1	0	0	1.94224	UP
HTR1D	0	0	4.19362	UP
IBSP	0	0	3.53819	UP
IGF2BP3	8.6e-05	0.00026	2.40089	UP
IL23A	0	0	2.87286	UP
IL8	0	0	3.75563	UP
INHBA	0	0	5.15956	UP
IQGAP3	0	0	1.9918	UP
IRX5	0	2e-06	2.50773	UP
JUB	0	0	2.91202	UP
KCNH8	0	0	2.33049	UP
KIAA1199	0	0	5.43128	UP
KIAA1257	0	0	3.69142	UP
KIAA1549	0	0	2.43155	UP
KIF14	0	0	1.86607	UP
KLC3	0	0	2.50229	UP
KLHL35	0	0	2.87097	UP
KLK6	0	0	6.67651	UP
KRT23	0	0	6.07448	UP
KRT7	0	0	2.46972	UP
KRT80	0	0	6.82495	UP
LEMD1	0	0	3.83832	UP
LMTK3	0	0	2.78192	UP
LOC100190940	0	0	6.25711	UP
LOC286467	0	0	2.98639	UP
LOC388796	0	0	1.82846	UP
LOC389791	0	0	2.12083	UP
LOC554202	0	3e-06	2.53596	UP
LOC646851	0	0	1.87512	UP
LOC92659	0	0	2.55736	UP
LRP8	0	0	3.19332	UP
LRRC36	0	0	2.67467	UP
LRRC8E	0	0	2.75353	UP
MACC1	0	0	2.51562	UP
MAPK15	0	0	3.22122	UP
MCM10	0	0	1.90158	UP
MDFI	0	0	3.30712	UP
MET	0	0	1.97536	UP
MEX3A	0	0	2.55284	UP
MGC14436	0	0	2.97947	UP
MIR17HG	0	0	2.08849	UP
MMP1	0	0	4.10757	UP
MMP7	0	0	6.94813	UP
MPP6	0	0	2.63817	UP
MSX1	0	0	2.36202	UP
MSX2	0	0	3.78437	UP
MTBP	0	0	1.85482	UP
MTHFD1L	0	0	2.32811	UP
MYBL2	0	0	2.06888	UP
NEB	1e-06	4e-06	2.1577	UP
NEBL	0	0	2.11453	UP
NEK5	0	0	2.14561	UP
NFE2L3	0	0	2.62667	UP
NKD1	0	0	3.58527	UP
NOTUM	0	0	5.73708	UP
NOX4	0	0	3.19779	UP
NUF2	0	0	1.82392	UP
NXPH4	0	1e-06	3.08675	UP
ORC6L	0	0	2.0165	UP
OSBPL3	0	0	2.05285	UP
OTX1	0	0	3.92024	UP
OXTR	0	0	2.38729	UP
PABPC1L	0	0	2.64988	UP
PAQR4	0	0	1.84812	UP
PBX4	0	0	1.88332	UP
PDX1	0	0	4.73886	UP
PGC	1e-06	4e-06	2.07335	UP
PHLDA1	0	0	2.0624	UP
PKP1	0	0	3.6175	UP
PLEKHN1	0	0	3.80327	UP
PMAIP1	0	0	1.95942	UP
PPM1H	0	0	2.01462	UP
PRDM12	0	0	2.09333	UP
PRKCG	2.7e-05	9.1e-05	2.41846	UP
PRR7	0	0	2.93559	UP
PRSS22	0	0	3.90058	UP
PSAT1	0	0	2.71623	UP
PTP4A3	0	1e-06	1.88733	UP
PVT1	0	0	2.58881	UP
RAD54B	0	0	1.97977	UP
RAET1L	0	0	2.4723	UP
RDH16	0	1e-06	1.93634	UP
RECQL4	0	0	1.96521	UP
RELL2	0	0	1.90792	UP
RHEBL1	0	0	2.01963	UP
RHPN1	0	0	2.62838	UP
RNF183	0	0	2.72756	UP
RPL36A	0	0	2.387	UP
S100A2	0	0	3.2599	UP
S100P	0	3e-06	2.49875	UP
SALL4	0	0	4.15943	UP
SCD	0	0	2.04539	UP
SEC14L2	0	0	2.30043	UP
SERPINA4	0	0	2.33127	UP
SERPINB5	0	1e-06	3.13616	UP
SH3TC2	0	0	2.84222	UP
SHH	0	0	2.0633	UP
SIM2	0	0	3.77624	UP
SIX1	0	0	2.631	UP
SIX4	0	0	2.12551	UP
SKA3	0	0	1.94061	UP
SLC4A11	0	0	3.78514	UP
SLC6A6	0	0	2.87306	UP
SLC7A11	0	0	2.47956	UP
SLC7A5	0	0	2.99781	UP
SLCO4A1	0	0	3.30087	UP
SLCO5A1	0	0	1.93778	UP
SMOX	0	0	2.16056	UP
SNORD1C	0	0	2.11514	UP
SNTB1	0	0	2.08169	UP
SOX9	0	0	1.8565	UP
SP5	0	1e-06	2.60313	UP
SP8	5e-06	1.9e-05	2.33092	UP
SPATA12	0	0	2.70609	UP
SPERT	0	0	3.33684	UP
SPTBN2	0	0	3.21927	UP
STC1	0	0	2.16689	UP
STC2	0	0	3.2191	UP
STK31	0	0	3.87789	UP
STRA6	0	0	4.43833	UP
SULT2B1	0	0	3.61267	UP
TACSTD2	0	1e-06	3.78716	UP
TAS2R38	0	0	1.92891	UP
TCN1	0	0	5.25253	UP
TEAD4	0	0	2.22944	UP
TESC	0	0	3.25151	UP
TFAP2A	1e-06	7e-06	2.5725	UP
TFR2	0	0	3.29056	UP
TGFBI	0	0	2.88294	UP
TGIF2	0	0	1.96066	UP
TIMP1	0	0	1.86609	UP
TLX1	0	0	3.22575	UP
TMEM105	0	2e-06	2.04638	UP
TMEM132A	0	0	2.25082	UP
TMPRSS13	0	0	2.92214	UP
TMPRSS3	0	0	2.24136	UP
TNFRSF12A	0	0	2.53902	UP
TNFSF9	0	2e-06	2.16325	UP
TNS4	0	0	2.95837	UP
TP73	0	0	2.26818	UP
TPX2	0	0	1.91065	UP
TRIB3	0	0	3.63621	UP
TRIM29	0	0	4.02465	UP
TRIP13	0	0	2.11029	UP
TROAP	0	0	1.88898	UP
TTC26	0	0	2.16134	UP
UBE2C	0	0	2.07171	UP
UHRF1	0	0	1.91546	UP
ULBP1	0	0	2.67398	UP
ULBP2	0	0	3.30079	UP
ULBP3	0	0	1.85763	UP
UNC5CL	0	0	2.03951	UP
UNC93A	1e-06	3e-06	3.2039	UP
VSNL1	0	0	2.31678	UP
VWA2	0	0	3.67922	UP
WDR62	0	0	1.96462	UP
WISP1	0	0	2.84825	UP
WNT2	0	0	5.77247	UP
WNT3	0	0	2.1112	UP
WNT7B	0	0	3.06299	UP
XKRX	0	1e-06	2.28752	UP
XRCC2	0	0	2.04621	UP
ZNF695	1e-06	3e-06	1.81216	UP

## Sheet: hnsc
switch	pval	fdr	log-ratio	direction
ANLN	0	0	1.98616	UP
ARSI	8e-06	4.5e-05	1.79397	UP
ASPM	0	1e-06	1.88607	UP
AURKA	0	0	1.75016	UP
AURKB	0	0	1.71736	UP
B3GNT4	0	0	1.69087	UP
BAIAP2L2	0.000329	0.001151	1.61534	UP
BIRC5	0	0	1.9516	UP
BNC1	0	3e-06	2.27718	UP
BUB1	0	0	1.81957	UP
BUB1B	0	1e-06	1.65948	UP
C16orf59	0	0	1.5933	UP
C16orf74	0	0	2.02322	UP
C1orf135	0	0	1.72607	UP
C9orf84	0	0	1.7888	UP
CAB39L	0	0	-2.27789	DOWN
CCNB2	0	0	1.69148	UP
CDC20	0	0	1.75579	UP
CDC45	0	0	1.78051	UP
CDC6	0	0	1.67944	UP
CDCA2	0	0	1.63482	UP
CDCA3	0	0	1.72638	UP
CDCA5	0	0	1.95083	UP
CDCA8	0	0	1.68041	UP
CENPA	0	0	1.95057	UP
CENPE	0	0	1.75498	UP
CENPF	0	0	1.94758	UP
CENPI	0	0	1.95202	UP
CEP55	0	0	2.13871	UP
CKAP2L	0	0	1.87174	UP
CLSPN	0	0	1.95073	UP
CLYBL	0	0	-1.67637	DOWN
DCBLD1	0	0	1.84613	UP
DEPDC1B	0	0	1.62871	UP
DLGAP5	0	1e-06	1.82075	UP
DTL	0	0	1.89798	UP
E2F7	0	0	2.3475	UP
EPR1	0	0	1.70228	UP
EXO1	0	0	2.00887	UP
FAM54A	0	0	1.66448	UP
FAM72A	0	0	1.88089	UP
FAM72B	0	0	1.71404	UP
FAM72D	0	0	1.85017	UP
FOXM1	0	0	2.27382	UP
FRMPD1	4.9e-05	0.000222	-1.83741	DOWN
FSCN1	0	0	2.04771	UP
GAD1	0	1e-06	2.00694	UP
GPRIN1	0	0	2.39147	UP
GTSE1	0	0	1.84558	UP
HIST1H2AE	0	0	1.63153	UP
HJURP	0	0	2.03909	UP
HMMR	0	0	1.6465	UP
IL1A	3.5e-05	0.000166	2.20244	UP
IQGAP3	0	0	1.79412	UP
KIAA1524	0	0	1.79477	UP
KIF14	0	0	2.50756	UP
KIF18A	0	0	1.70871	UP
KIF18B	0	0	1.91598	UP
KIF20A	0	1e-06	1.74932	UP
KIF23	0	0	1.79411	UP
KIF2C	0	0	1.82999	UP
KIF4A	0	0	2.0532	UP
KIF4B	0	0	1.79092	UP
KRT16	0.014499	0.030263	1.69009	UP
KRT17	0	0	2.76123	UP
LDHD	0	0	-2.3444	DOWN
LOC100216001	1e-06	5e-06	1.93097	UP
MCM10	0	1e-06	1.65043	UP
MELK	0	0	1.89682	UP
MKI67	0	0	1.77892	UP
MYBL2	0	0	2.23758	UP
MYO1B	0	0	1.93662	UP
NCAPH	0	0	1.67848	UP
NEIL3	0	3e-06	1.67573	UP
NEK2	0	0	1.88227	UP
NUF2	0	0	1.61631	UP
ORC6L	0	0	1.65632	UP
PKMYT1	0	0	1.96897	UP
PLK1	0	0	2.01004	UP
RAD54L	0	0	1.63841	UP
RDH16	5e-06	3.1e-05	1.86699	UP
RGS20	0.000148	0.000578	1.6519	UP
RND1	0	1e-06	-1.77398	DOWN
SH2D5	0	0	3.31774	UP
SHCBP1	0	0	1.71654	UP
SLC16A1	0	0	1.75032	UP
SLC2A1	0	0	2.3756	UP
SLC7A11	1.4e-05	7.3e-05	1.99352	UP
SPAG5	0	0	1.74307	UP
SPC24	0	0	1.64084	UP
TK1	0	0	1.60872	UP
TM4SF19	0	0	2.86032	UP
TOP2A	0	1e-06	1.68639	UP
TPX2	0	0	2.07885	UP
TRIP13	0	0	1.99893	UP
TROAP	0	0	1.82897	UP
TTK	0	1e-06	1.5986	UP
TUBB3	0	0	2.10125	UP
UBE2C	0	0	1.93366	UP
UHRF1	0	0	1.74127	UP
ULBP2	0	0	2.16396	UP
WDR66	0	0	2.87229	UP
XRCC2	0	0	1.85456	UP
hsa-mir-1293	0	0	2.12688	UP
hsa-mir-210	0	0	2.72952	UP
hsa-mir-224	0	0	1.98338	UP
hsa-mir-31	3e-06	1.6e-05	2.02349	UP
hsa-mir-455	0	0	1.98988	UP
hsa-mir-944	0	0	1.62922	UP

## Sheet: kirp
switch	pval	fdr	log-ratio	direction
ABCA12	0	0	5.09563	UP
ADORA3	0	0	2.73878	UP
AHNAK2	0	0	4.41741	UP
AKR1C2	1e-06	8e-06	2.97851	UP
ALOX5	0	0	3.0418	UP
ANKRD13B	0	0	2.22142	UP
ANLN	0	0	3.15956	UP
APOC1	0	0	5.50665	UP
ARHGAP22	0	0	2.63843	UP
ASF1B	0	0	2.8274	UP
ASPHD1	0	0	3.50132	UP
ATP8B3	0	2e-06	2.65057	UP
AURKB	0	0	3.44525	UP
BBC3	0	0	2.83442	UP
BHLHE41	0	0	2.43509	UP
BIRC5	0	0	3.64742	UP
BRSK1	0	0	2.88176	UP
BTBD16	0	4e-06	2.24999	UP
BUB1	0	0	3.65521	UP
BUB1B	0	0	2.60965	UP
C16orf59	0	0	2.55033	UP
C17orf53	0	0	2.07971	UP
C3	0	1e-06	4.15673	UP
C6orf174	0	0	3.12688	UP
CA9	0	1e-06	4.0484	UP
CCDC88B	0	0	2.15335	UP
CCNB2	0	0	2.90251	UP
CCND2	0	1e-06	2.17165	UP
CD300C	0	0	2.25342	UP
CD68	0	0	2.46836	UP
CDC45	0	0	3.54	UP
CDC6	0	0	3.3585	UP
CDCA3	0	0	2.10941	UP
CDCA8	0	0	2.16664	UP
CDKN2A	0	0	4.2486	UP
CDT1	0	0	2.7393	UP
CEP55	0	0	3.3932	UP
CHRNA6	0	0	2.45638	UP
CLGN	0	2e-06	3.24363	UP
CLSPN	0	0	2.63144	UP
CLU	0	0	2.2133	UP
CPNE7	0	0	3.85827	UP
CREB5	0	0	2.59419	UP
DDB2	0	0	2.09375	UP
DLX4	0	0	2.55052	UP
DNM1	0	0	2.3264	UP
DTL	0	0	3.27411	UP
E2F1	0	0	2.90427	UP
E2F2	0	0	2.89347	UP
E2F8	0	0	2.81341	UP
EDA2R	0	0	2.60562	UP
EME1	0	0	2.44364	UP
EMILIN2	0	0	2.36739	UP
EN1	1.9e-05	9.6e-05	2.13923	UP
ENO2	0	0	2.83788	UP
EZH2	0	0	2.16217	UP
FAM54A	0	0	2.16231	UP
FAM64A	0	0	3.18255	UP
FANCA	0	0	2.99476	UP
FCGR1A	0	0	2.92738	UP
FCGR1B	0	0	2.41389	UP
FCGR3A	0	0	2.52816	UP
GINS2	0	0	2.53246	UP
GOLGA7B	0	0	2.86654	UP
GPRIN1	0	0	3.53692	UP
HAMP	0	0	5.21513	UP
HIST3H2A	0	0	2.61477	UP
HK2	0	0	3.80158	UP
HYAL1	1e-05	5.4e-05	-2.14855	DOWN
IGDCC4	0	1e-06	2.47616	UP
ITGAX	0	0	3.66263	UP
KCNV1	0	0	3.96717	UP
KDELC1	0	0	2.12538	UP
KIAA0101	0	0	2.91857	UP
KIAA0319	2e-06	1.5e-05	2.46827	UP
KRT81	0	1e-06	2.13241	UP
KRT86	0	2e-06	2.41823	UP
LILRB4	0	0	3.33157	UP
MAST1	0	1e-06	2.1847	UP
MELK	0	0	4.07254	UP
MET	0	0	2.25282	UP
MNX1	0	0	4.27513	UP
MSC	1e-06	1e-05	3.01626	UP
MYBL2	0	0	4.36622	UP
NEK2	0	0	3.12301	UP
ONECUT2	0	0	2.83316	UP
PAQR4	0	0	2.46314	UP
PHLDA3	0	0	2.40014	UP
PKD1L2	0	4e-06	2.89545	UP
PKMYT1	0	0	3.99094	UP
PLCD3	0	0	2.15416	UP
PLK1	0	0	2.9035	UP
POLQ	0	0	2.60428	UP
PSORS1C1	0	0	3.41323	UP
PTGFRN	0	0	2.40477	UP
PTPRH	0	4e-06	3.69503	UP
PTTG1	0	0	2.84462	UP
PVT1	0	0	2.82183	UP
PXDN	0	0	2.26038	UP
RAD51	0	0	2.26618	UP
RASGEF1C	0	0	3.26213	UP
RASSF10	2e-06	1.3e-05	-2.56563	DOWN
RDM1	0	0	2.60472	UP
RGS17	0	0	3.57171	UP
RGS20	2e-06	1.5e-05	2.76736	UP
RHBDF2	0	0	2.15617	UP
SCG5	7e-06	3.9e-05	3.08961	UP
SDS	0	0	4.73642	UP
SERPINE2	0	0	2.696	UP
SEZ6L2	0	0	3.42162	UP
SH2D5	0	0	3.32969	UP
SIGLEC8	0	0	4.07784	UP
SLCO5A1	0	0	2.11594	UP
SLFN13	0	3e-06	2.13848	UP
SPATA12	0	0	2.49634	UP
SRCIN1	2e-06	1.2e-05	2.64097	UP
SYT12	4e-06	2.5e-05	2.94211	UP
SYT14	0	0	3.53058	UP
TBX15	4e-06	2.6e-05	3.108	UP
TMSB10	0	0	2.16532	UP
TNFAIP6	1e-06	6e-06	3.76061	UP
TNFSF9	0	0	4.14525	UP
TPK1	0	0	2.37713	UP
TPX2	0	0	3.30499	UP
TREM2	0	0	4.41023	UP
TROAP	0	0	3.28809	UP
TUBB3	0	2e-06	2.80829	UP
UCN	0	0	2.24021	UP
UHRF1	0	0	3.19544	UP
VCAN	3e-06	1.8e-05	2.92283	UP
WBSCR26	2.8e-05	0.000136	2.29739	UP
hsa-mir-21	0	0	2.91262	UP
hsa-mir-210	0	0	2.43737	UP

## Sheet: luad
switch	pval	fdr	log-ratio	direction
ABCA12	0	0	5.88266	UP
ABCC3	0	1e-06	2.11905	UP
ACY3	2e-06	2.7e-05	2.30751	UP
ADAM8	0	4e-06	2.19505	UP
ADAMTS14	4.1e-05	0.000266	2.11352	UP
ADM2	0	0	3.06062	UP
ALOXE3	2e-06	2e-05	2.08229	UP
ANLN	0	0	3.68352	UP
ANXA3	9e-06	7.7e-05	-2.07657	DOWN
APCDD1L	0.000433	0.001816	2.71566	UP
ARHGAP11A	0	3e-06	2.06052	UP
ARL9	1.4e-05	0.000109	2.06117	UP
ASAH2B	2.4e-05	0.000169	1.90468	UP
ASF1B	0	1e-06	2.19623	UP
ASPM	0	0	3.60524	UP
ATP10B	0	0	5.26301	UP
AURKA	0	3e-06	2.33127	UP
AURKB	0	0	3.37189	UP
B3GNT3	0	0	3.92022	UP
B3GNT4	0.000211	0.001006	2.27646	UP
B3GNT6	0.000244	0.001129	3.59993	UP
BARX2	2e-06	2.7e-05	3.47138	UP
BASP1	7e-06	6.5e-05	1.96616	UP
BCL2L15	0	1e-06	3.17867	UP
BEAN	1e-06	1e-05	2.80602	UP
BHLHA15	2e-06	2.4e-05	2.24706	UP
BIRC5	0	0	3.75838	UP
BLM	0	2e-06	2.18994	UP
BRIP1	0	3e-06	2.75303	UP
BUB1	0	1e-06	2.64457	UP
BUB1B	0	0	3.66151	UP
C11orf86	4.4e-05	0.000282	3.38568	UP
C15orf42	0	2e-06	2.54653	UP
C15orf48	4e-06	3.6e-05	3.16956	UP
C16orf59	0	0	3.1198	UP
C16orf75	0	0	2.20646	UP
C16orf89	0.003587	0.010539	-1.91253	DOWN
C17orf53	0	1e-06	2.44147	UP
C1orf106	5e-06	4.6e-05	2.09594	UP
C1orf135	1e-06	1.2e-05	2.1022	UP
C1orf170	0	0	2.31207	UP
C20orf151	1e-06	1.6e-05	1.87213	UP
C5orf34	1e-06	1.5e-05	2.01972	UP
C5orf46	3.8e-05	0.000248	2.72234	UP
C9orf100	0	0	1.98604	UP
C9orf140	0	0	3.28965	UP
C9orf84	0.000118	0.000622	2.39628	UP
CABYR	1e-06	8e-06	3.72063	UP
CARD14	0	1e-06	2.70917	UP
CASC5	0	0	2.85073	UP
CASKIN1	2.1e-05	0.000156	2.29651	UP
CBLC	1e-06	1.7e-05	2.79775	UP
CCL7	0.000238	0.001108	2.35614	UP
CCNA2	0	0	2.90515	UP
CCNB1	0	0	2.81048	UP
CCNB2	0	0	3.11201	UP
CCNE1	0	1e-06	3.09353	UP
CDC20	0	0	3.78328	UP
CDC25C	0	0	4.02223	UP
CDC45	0	0	3.44579	UP
CDC6	0	0	3.18156	UP
CDCA2	0	1e-06	2.9636	UP
CDCA3	0	0	2.8047	UP
CDCA5	0	0	2.826	UP
CDCA8	0	0	3.07563	UP
CDK1	0	1e-06	2.13036	UP
CDKN3	0	1e-06	2.86689	UP
CDT1	2e-06	2.3e-05	2.46915	UP
CENPA	0	0	3.25662	UP
CENPE	0	2e-06	2.76892	UP
CENPF	0	0	3.17887	UP
CENPI	1e-06	1e-05	2.94759	UP
CENPK	0	1e-06	2.42034	UP
CEP55	0	0	3.2067	UP
CGREF1	6e-06	5.9e-05	2.7986	UP
CHAF1B	0	1e-06	1.9349	UP
CHEK1	2e-06	2.3e-05	1.96369	UP
CKAP2L	0	0	3.08734	UP
CLSPN	0	2e-06	2.97032	UP
CNFN	2e-06	2.4e-05	2.3685	UP
CNTD2	2e-06	2.1e-05	3.63405	UP
COL10A1	0	0	4.51955	UP
COL11A1	6.3e-05	0.000375	5.38538	UP
COL3A1	2.4e-05	0.000173	2.43525	UP
COL5A2	7.3e-05	0.000422	1.96834	UP
CPNE7	4.5e-05	0.000289	2.16927	UP
CRABP2	0	1e-06	4.92418	UP
CYP24A1	0	3e-06	5.44226	UP
DDIT4L	0	0	2.85271	UP
DEPDC1	0	0	3.74149	UP
DEPDC1B	0	0	3.55484	UP
DGCR5	0	0	3.42851	UP
DGCR9	2e-06	2.4e-05	2.55202	UP
DIRAS1	0.000111	0.000591	2.34642	UP
DLGAP5	0	0	3.7672	UP
DMBX1	3.3e-05	0.000221	2.53729	UP
DNA2	0	0	2.07484	UP
DSP	2.5e-05	0.000178	2.36046	UP
DUSP13	1.7e-05	0.000132	3.55255	UP
DUSP9	0.000216	0.001025	2.51438	UP
E2F8	0	0	3.52043	UP
ECT2	0	0	1.98296	UP
EFNA3	0	0	2.65576	UP
EFNA4	0	0	2.30252	UP
EGF	3e-06	2.8e-05	2.37491	UP
EGLN3	2.6e-05	0.000181	2.13276	UP
EME1	0	1e-06	2.38939	UP
ENTPD8	5e-06	4.4e-05	3.00741	UP
EPHA10	0	0	3.58236	UP
EPHX3	5e-06	4.8e-05	2.20648	UP
EPHX4	0	4e-06	2.94438	UP
EPN3	0	1e-06	2.77261	UP
EPR1	0	0	3.38097	UP
ERCC6L	0	1e-06	2.75709	UP
ERO1L	1e-06	9e-06	2.06816	UP
ESCO2	0	0	2.60404	UP
ESPL1	0	5e-06	3.12443	UP
ETV4	0	2e-06	2.99553	UP
EXO1	0	0	3.60255	UP
EZH2	0	0	2.56859	UP
F12	0	0	2.75208	UP
FAM111B	0	0	2.68969	UP
FAM178B	0	0	2.64391	UP
FAM40B	1e-06	1.4e-05	2.24138	UP
FAM64A	0	1e-06	2.9998	UP
FAM83A	0	0	6.5104	UP
FANCI	0	0	2.00169	UP
FBXO32	5e-06	5e-05	2.15716	UP
FERMT1	0	0	2.7095	UP
FGF11	0	0	3.52724	UP
FHL2	9e-06	8.1e-05	2.07315	UP
FKBP11	0	0	2.02557	UP
FOXM1	0	0	3.08908	UP
FRMD5	0	2e-06	2.95146	UP
FUT2	0	0	2.97711	UP
GALNT14	0	0	3.42332	UP
GCNT3	2e-06	2.1e-05	3.91411	UP
GINS1	0	0	2.6367	UP
GINS2	0	0	2.61947	UP
GINS4	4e-06	3.9e-05	1.94697	UP
GJB2	1e-06	1e-05	3.94843	UP
GOLGA7B	0	0	2.49658	UP
GOLM1	0	0	2.5817	UP
GPR115	4e-06	3.6e-05	3.97877	UP
GPR133	2.2e-05	0.000161	-2.11806	DOWN
GPRIN1	0	1e-06	2.71361	UP
GPT2	0	1e-06	2.2834	UP
GREB1	0	6e-06	2.03583	UP
GREB1L	0	6e-06	3.10329	UP
GRHL3	4e-06	4.3e-05	3.22992	UP
GTSE1	0	0	3.22631	UP
GUCY1B2	3e-06	3.5e-05	2.84443	UP
HELLS	0	1e-06	2.54952	UP
HHIPL2	3.4e-05	0.000227	4.68482	UP
HIST1H2AE	0.000138	0.000709	2.37271	UP
HIST1H2BD	0	3e-06	2.37511	UP
HIST1H3D	5.9e-05	0.000359	2.71274	UP
HJURP	0	0	3.67161	UP
HMGA1	0	1e-06	2.02121	UP
HMGB3	0	0	3.01899	UP
HMMR	0	0	3.37103	UP
HNF4G	0	0	3.64075	UP
HRASLS	6.1e-05	0.000368	2.16788	UP
HS6ST2	3e-06	3.6e-05	3.26587	UP
HSF2BP	1.5e-05	0.00012	1.8806	UP
IBSP	0.000129	0.00067	3.4988	UP
IGSF9	0	0	3.54106	UP
IL1RL2	2.8e-05	0.000192	2.13941	UP
IL31RA	0	0	3.93741	UP
IQGAP3	0	0	3.73015	UP
ITPKA	2e-06	1.8e-05	4.20178	UP
KCNN4	0	0	2.98807	UP
KCNQ3	1e-05	8.7e-05	2.14133	UP
KCNQ5	0.001424	0.004897	1.94964	UP
KDELR3	0	0	2.15959	UP
KIAA0101	0	0	2.77323	UP
KIAA1199	8e-06	7e-05	2.25199	UP
KIF11	0	0	2.78162	UP
KIF14	0	0	3.78481	UP
KIF15	0	2e-06	2.86781	UP
KIF18B	0	1e-06	3.37295	UP
KIF20A	0	0	3.54812	UP
KIF23	0	1e-06	2.53247	UP
KIF26B	0	0	3.08163	UP
KIF2C	0	0	3.64416	UP
KIF4A	0	0	3.90405	UP
KIFC1	0	0	2.52342	UP
KISS1R	1e-06	1.5e-05	3.2481	UP
KNTC1	0	5e-06	1.85762	UP
KPNA2	0	6e-06	1.88465	UP
KRT16	4e-06	4.3e-05	3.82172	UP
KRT80	1e-06	1.4e-05	2.17353	UP
KRT81	0.000242	0.001125	2.30625	UP
KRT86	6e-06	5.6e-05	2.3658	UP
KRTAP4-1	0.000791	0.003004	2.60259	UP
LGR4	0	0	2.82506	UP
LINGO1	1e-05	8.5e-05	1.9916	UP
LOC100131726	1e-06	1.1e-05	3.65822	UP
LOC387646	1e-06	1e-05	1.94517	UP
LOC647946	1e-06	1.1e-05	2.65911	UP
LOC84740	1e-06	8e-06	5.57841	UP
LYPD1	5e-06	4.5e-05	2.91565	UP
MAD2L1	0	0	2.52765	UP
MATN3	0.000131	0.00068	-2.01952	DOWN
MC1R	1e-06	1.3e-05	2.05956	UP
MCM10	0	1e-06	3.41609	UP
MDK	0	0	2.74706	UP
MELK	0	0	3.74241	UP
MESP2	9e-06	7.5e-05	2.02264	UP
METTL7B	1e-06	1.1e-05	2.04845	UP
MEX3A	0	1e-06	3.55577	UP
MKI67	0	1e-06	2.92375	UP
MLF1IP	0	0	2.02828	UP
MMP1	1e-06	1.8e-05	4.71343	UP
MMP11	0	2e-06	4.88429	UP
MMP13	0	4e-06	5.60356	UP
MMP17	1.4e-05	0.000114	2.20269	UP
MMP8	0.000132	0.000684	2.20813	UP
MND1	0	0	3.0133	UP
MNX1	0	2e-06	2.78824	UP
MSL3L2	0	0	2.61023	UP
MUC13	1e-06	1e-05	4.83241	UP
MYBL2	0	1e-06	4.07261	UP
MYEOV	0	7e-06	4.4529	UP
NCAPG	0	0	3.34035	UP
NCAPH	0	0	3.14712	UP
NDC80	0	0	3.25659	UP
NEIL3	0	0	3.54429	UP
NEK2	0	0	3.65095	UP
NFKBIL2	0	1e-06	1.88339	UP
NGEF	1.5e-05	0.00012	3.20419	UP
NME1	0	0	2.15515	UP
NMU	0	2e-06	4.17667	UP
NUF2	0	0	3.905	UP
NUSAP1	0	0	2.60172	UP
OCIAD2	0	0	2.07969	UP
ONECUT1	3e-06	3e-05	2.9459	UP
OR51E1	0.000385	0.001648	2.23557	UP
ORC1L	0	1e-06	2.70608	UP
ORC6L	0	1e-06	2.66383	UP
OTX1	0	0	2.90035	UP
OVOL1	0.000322	0.001423	1.94494	UP
P4HA3	1e-05	8.5e-05	2.12	UP
PAEP	0.000824	0.003108	4.13319	UP
PBK	0	0	3.26419	UP
PHLDA2	6.7e-05	0.000397	2.02338	UP
PITX1	0	0	4.91867	UP
PITX2	1e-06	1e-05	4.02391	UP
PKMYT1	0	2e-06	2.99194	UP
PLAU	9.5e-05	0.000522	2.54713	UP
PLEK2	0	1e-06	2.71585	UP
PLEKHN1	0	0	3.21359	UP
PLK1	0	0	3.25027	UP
PLK4	0	5e-06	2.08379	UP
PLXNB3	4e-05	0.00026	2.86021	UP
POLE2	0	2e-06	2.31628	UP
POLQ	0	2e-06	3.07026	UP
PPAP2C	1e-06	1.5e-05	2.30785	UP
PPAPDC1A	0.000224	0.001055	2.85873	UP
PPAT	0	0	1.86974	UP
PPP1R14D	1e-06	1.2e-05	4.68288	UP
PPP2R2C	6.4e-05	0.000382	3.40977	UP
PRC1	0	0	2.39021	UP
PROM2	0	7e-06	2.31926	UP
PRR11	1e-06	1.2e-05	2.61194	UP
PRSS50	7e-06	6e-05	2.59497	UP
PTGES	2e-06	2.6e-05	2.47005	UP
PTPRH	0	0	4.63269	UP
PTTG1	0	0	2.18311	UP
PYCR1	0	0	3.57814	UP
RAB19	0	1e-06	1.97552	UP
RAB26	0	0	2.75218	UP
RAD51	0	0	2.40413	UP
RAD51AP1	0	1e-06	1.91194	UP
RAD54L	0	0	3.33129	UP
RALGPS2	0	0	2.09719	UP
RASAL1	0	0	3.98852	UP
RCC1	0	0	1.87973	UP
RDM1	0	1e-06	2.6633	UP
RECQL4	0	0	2.72775	UP
RGS17	1e-06	1e-05	3.57594	UP
RHBDL1	0	0	2.62902	UP
RHBDL2	0	0	3.02514	UP
RHBG	2e-06	2.7e-05	2.605	UP
RPL39L	0	3e-06	2.15931	UP
RRM2	0	0	3.13738	UP
RTN4RL2	6.3e-05	0.000377	2.00429	UP
SALL4	1.2e-05	9.9e-05	2.48582	UP
SELENBP1	5.6e-05	0.000342	-1.87319	DOWN
SFTA1P	0.000367	0.001582	-2.30019	DOWN
SGOL1	0	0	3.29817	UP
SHCBP1	0	1e-06	2.41834	UP
SHH	7.1e-05	0.000414	-1.94907	DOWN
SIX4	9e-06	7.6e-05	1.97163	UP
SKA1	0	0	2.95793	UP
SKA3	0	0	3.42976	UP
SLC16A12	0.002434	0.007613	-1.86233	DOWN
SLC17A9	0	1e-06	2.14844	UP
SLC22A18AS	0	0	2.55357	UP
SLC2A1	0	0	3.39057	UP
SLC6A11	9.7e-05	0.000534	2.74757	UP
SPAG4	0	1e-06	2.51442	UP
SPAG5	0	0	3.11755	UP
SPC24	0	0	2.48308	UP
SPC25	0	0	2.82453	UP
SPDEF	4e-06	3.8e-05	2.45935	UP
SPTB	0.004787	0.013365	1.88185	UP
SPTBN2	0	7e-06	2.14451	UP
SRD5A3	1e-06	8e-06	1.88391	UP
SRPK3	0	2e-06	2.84794	UP
SRRM3	0	1e-06	2.0747	UP
STIL	0	0	2.69614	UP
STX1A	0	0	2.65529	UP
STYK1	0	2e-06	2.10032	UP
SYT12	3e-05	0.000207	3.93961	UP
SYT7	0	1e-06	2.68143	UP
TBX15	0	7e-06	2.63412	UP
TFAP2A	8e-06	7.2e-05	2.93336	UP
TFR2	0	0	2.68363	UP
THBS2	8e-06	6.7e-05	2.70143	UP
TK1	0	0	2.49925	UP
TLL2	0	2e-06	2.21357	UP
TMEM184A	0	0	2.58139	UP
TMPRSS4	1e-06	8e-06	4.58796	UP
TNFRSF18	0	1e-06	2.82249	UP
TOP2A	0	0	3.86043	UP
TPX2	0	0	3.42906	UP
TRIP13	1e-06	1.6e-05	2.52983	UP
TROAP	0	0	3.47499	UP
TTK	0	0	3.45094	UP
TUBB3	0	0	3.95054	UP
TYMS	0	0	1.99829	UP
UBE2T	0	0	3.22326	UP
UHRF1	0	0	3.36781	UP
UNC5CL	1e-06	1.2e-05	2.07931	UP
WDR62	1e-06	1e-05	2.07929	UP
WFDC3	2e-06	2e-05	2.63756	UP
WNT3	0	1e-06	2.03262	UP
XAGE1D	0	0	6.11203	UP
XDH	0	0	4.16544	UP
XKRX	0	1e-06	2.98458	UP
XRCC2	0	1e-06	2.87292	UP
YBX2	0	5e-06	4.21889	UP
ZBTB16	0.000105	0.000565	-2.86352	DOWN
ZIC2	0.000116	0.000613	2.75675	UP
ZNF695	0.000112	0.000596	2.67657	UP
ZWINT	0	0	2.45427	UP
ZYG11A	0	3e-06	4.38281	UP
hsa-mir-135b	1e-06	1.5e-05	3.31138	UP
hsa-mir-141	3e-06	4.9e-05	2.65164	UP
hsa-mir-142	0	1e-05	3.58949	UP
hsa-mir-153-2	1e-06	2.1e-05	2.71028	UP
hsa-mir-182	0	3e-06	3.25063	UP
hsa-mir-183	0	3e-06	2.44003	UP
hsa-mir-200a	0	0	2.38278	UP
hsa-mir-21	0	4e-06	4.06434	UP
hsa-mir-210	4e-06	5.7e-05	3.9793	UP
hsa-mir-301a	0	1e-05	2.45077	UP
hsa-mir-31	0.000336	0.002583	2.14874	UP
hsa-mir-590	5e-06	6.7e-05	2.24278	UP
hsa-mir-7-1	0	0	2.39464	UP
hsa-mir-708	0	0	3.13836	UP
hsa-mir-9-1	0	0	5.27098	UP
hsa-mir-9-2	0	0	5.466	UP
hsa-mir-96	0	1e-06	2.58569	UP

## Sheet: lusc
switch	pval	fdr	log-ratio	direction
ABCA12	0	0	6.12252	UP
ADAM12	0	0	3.04475	UP
AK3L1	0	0	3.33054	UP
AKR1B15	0	0	4.37521	UP
ALDH3B2	0	0	4.23405	UP
ANLN	0	0	4.67567	UP
APCDD1L	0	0	3.97322	UP
ARHGAP11A	0	0	3.14594	UP
ARHGAP11B	0	0	2.86327	UP
ARNTL2	0	0	3.43319	UP
ARTN	0	0	4.23184	UP
ASF1B	0	0	3.17123	UP
ASPM	0	0	4.51855	UP
ATAD5	0	0	2.56084	UP
AURKA	0	0	3.24676	UP
AURKB	0	0	4.51216	UP
B3GNT4	0	0	3.27565	UP
B4GALNT4	0	0	5.66124	UP
BIRC5	0	0	4.93544	UP
BLM	0	0	2.91894	UP
BRIP1	0	0	3.49278	UP
BUB1	0	0	3.71369	UP
BUB1B	0	0	4.79703	UP
C11orf41	0	0	3.54909	UP
C12orf48	0	0	2.8126	UP
C15orf42	0	0	4.45895	UP
C16orf59	0	0	3.95933	UP
C16orf75	0	0	2.96705	UP
C17orf53	0	0	3.47295	UP
C1orf135	0	0	3.41675	UP
C21orf125	0	0	2.72028	UP
C5orf34	0	0	2.65653	UP
C5orf46	0	0	3.18988	UP
C9orf100	0	0	2.69367	UP
C9orf140	0	0	4.41574	UP
CASC5	0	0	3.62948	UP
CASKIN1	0	0	2.98537	UP
CBLC	0	0	3.70175	UP
CCDC150	0	0	3.15534	UP
CCNA2	0	0	3.81214	UP
CCNB1	0	0	3.42066	UP
CCNB2	0	0	4.31968	UP
CCNE1	0	0	3.91576	UP
CCNE2	0	0	2.55883	UP
CCNF	0	0	2.77457	UP
CDC20	0	0	4.80925	UP
CDC25A	0	0	3.43005	UP
CDC25C	0	0	4.25328	UP
CDC45	0	0	4.95542	UP
CDC6	0	0	4.12589	UP
CDCA2	0	0	4.17489	UP
CDCA3	0	0	4.11974	UP
CDCA5	0	0	3.97474	UP
CDCA8	0	0	3.99635	UP
CDK1	0	0	3.21926	UP
CDK5R1	0	0	2.62971	UP
CDKN3	0	0	3.65353	UP
CDT1	0	0	3.69691	UP
CELSR2	0	0	2.84951	UP
CENPA	0	0	4.80359	UP
CENPE	0	0	3.52764	UP
CENPF	0	0	4.41333	UP
CENPI	0	0	3.92813	UP
CENPK	0	0	2.55627	UP
CENPM	0	0	2.87299	UP
CENPW	0	0	2.65398	UP
CEP55	0	0	4.14952	UP
CHEK1	0	0	2.88811	UP
CHRNA5	0	0	2.81275	UP
CKAP2L	0	0	4.3311	UP
CLSPN	0	0	3.51678	UP
COL11A1	0	0	6.51908	UP
COL7A1	0	0	5.66394	UP
CRABP2	0	0	3.78941	UP
CST1	0	0	4.87636	UP
CTSL2	0	0	4.52711	UP
DEPDC1	0	0	4.69074	UP
DEPDC1B	0	0	4.20557	UP
DLGAP5	0	0	4.92365	UP
DLX2	0	0	3.41035	UP
DNMT3B	0	0	2.71671	UP
DQX1	0	0	4.93079	UP
DSC2	0	0	2.63068	UP
DSP	0	0	4.14101	UP
DTL	0	0	2.98381	UP
DUSP9	0	0	5.83263	UP
E2F2	0	0	3.11691	UP
E2F7	0	0	4.57734	UP
E2F8	0	0	3.77682	UP
ECE2	0	0	2.99312	UP
ECT2	0	0	2.98465	UP
EFNA3	0	0	3.44672	UP
EGLN3	0	0	2.99965	UP
EME1	0	0	3.26366	UP
EPN3	0	0	4.31473	UP
EPR1	0	0	4.30435	UP
ERCC6L	0	0	3.81234	UP
ESCO2	0	0	3.50328	UP
ESPL1	0	0	4.05044	UP
EXO1	0	0	4.53811	UP
EZH2	0	0	2.94651	UP
F12	0	0	3.3589	UP
FAM64A	0	0	4.1342	UP
FAM72A	0	0	2.96293	UP
FAM72B	0	0	2.99288	UP
FAM72D	0	0	3.14192	UP
FAM83B	0	0	6.32369	UP
FAM83D	0	0	3.55491	UP
FANCB	0	0	2.65121	UP
FANCI	0	0	2.89831	UP
FERMT1	0	0	4.25952	UP
FGF11	0	0	4.33259	UP
FOLR3	0	0	-3.62247	DOWN
FOXM1	0	0	4.77844	UP
FSCN1	0	0	2.5596	UP
GABRQ	0	0	3.75884	UP
GINS1	0	0	3.97295	UP
GINS2	0	0	3.39165	UP
GINS4	0	0	3.1003	UP
GJB3	0	0	4.90182	UP
GJB6	0	0	6.96335	UP
GPER	0	0	-2.62372	DOWN
GPRIN1	0	0	2.62206	UP
GRHL1	0	0	2.77748	UP
GSG2	0	0	2.72161	UP
GTSE1	0	0	4.05652	UP
GYLTL1B	0	0	2.73027	UP
HELLS	0	0	3.57276	UP
HJURP	0	0	4.57972	UP
HMGA1	0	0	2.67492	UP
HMMR	0	0	3.39019	UP
HOXC13	0	0	5.67873	UP
HOXD11	0	0	5.37414	UP
IGSF9	0	0	4.64236	UP
IQGAP3	0	0	4.02193	UP
IRF6	0	0	2.68027	UP
ITGB4	0	0	2.83372	UP
KIAA0101	0	0	3.44047	UP
KIAA1524	0	0	3.03571	UP
KIF11	0	0	3.68439	UP
KIF14	0	0	4.75225	UP
KIF15	0	0	3.76779	UP
KIF18B	0	0	4.89071	UP
KIF20A	0	0	4.17129	UP
KIF23	0	0	3.80595	UP
KIF2C	0	0	4.57551	UP
KIF4A	0	0	4.8407	UP
KIFC1	0	0	3.49622	UP
KLC3	0	0	2.77451	UP
KREMEN2	0	0	5.1563	UP
KRT16	0	0	8.0172	UP
KRT17	0	0	6.30649	UP
KRT6A	0	0	8.69755	UP
KRT6B	0	0	8.22337	UP
KRT6C	0	0	8.10764	UP
KRTAP4-1	0	0	2.98023	UP
LASS3	0	0	6.45218	UP
LHX2	0	0	3.79885	UP
LYPD3	0	0	5.34336	UP
MAD2L1	0	0	3.3255	UP
MARK1	0	0	2.53483	UP
MCM10	0	0	4.49181	UP
MCM2	0	0	3.29853	UP
MCM4	0	0	2.9625	UP
MELK	0	0	4.72878	UP
MEX3A	0	0	3.63419	UP
MFI2	0	0	3.90762	UP
MKI67	0	0	4.06952	UP
MLF1IP	0	0	2.98001	UP
MMP1	0	0	5.16582	UP
MMP11	0	0	5.25108	UP
MMP12	0	0	5.64531	UP
MMP28	0	0	-2.83608	DOWN
MND1	0	0	3.81834	UP
MSL3L2	0	0	2.6036	UP
MTL5	0	0	3.24807	UP
MYBL2	0	0	4.90315	UP
NCAPG	0	0	3.84788	UP
NCAPH	0	0	4.27908	UP
NDC80	0	0	4.09386	UP
NEIL3	0	0	4.02198	UP
NEK2	0	0	4.66107	UP
NFKBIL2	0	0	2.82852	UP
NKAIN1	0	0	3.37756	UP
NKPD1	0	0	2.95908	UP
NMU	0	0	4.44268	UP
NUF2	0	0	4.50313	UP
NUSAP1	0	0	3.51387	UP
NXPH4	0	0	5.638	UP
OIP5	0	0	3.64689	UP
ORC1L	0	0	3.77384	UP
ORC6L	0	0	3.5939	UP
PBK	0	0	4.30732	UP
PERP	0	0	3.17122	UP
PIF1	0	0	2.76937	UP
PITX1	0	0	6.23536	UP
PKMYT1	0	0	4.28554	UP
PLA2G4F	0	0	-3.26308	DOWN
PLEK2	0	0	2.54432	UP
PLK1	0	0	4.26242	UP
PLK4	0	0	2.72145	UP
PNCK	0	0	5.32182	UP
POLE2	0	0	2.90833	UP
POLQ	0	0	4.54727	UP
PPAPDC1A	0	0	3.57703	UP
PPP2R2C	0	0	5.36828	UP
PRB3	0	0	2.5645	UP
PRC1	0	0	3.608	UP
PRR11	0	0	3.39066	UP
PSAT1	0	0	4.17097	UP
PTTG1	0	0	2.87164	UP
PVRL1	0	0	4.19871	UP
PVRL4	0	0	2.80083	UP
PYCR1	0	0	2.76642	UP
RAB3B	0	0	3.19359	UP
RAD51	0	0	3.46183	UP
RAD51AP1	0	0	2.96646	UP
RAD54B	0	0	2.58586	UP
RAD54L	0	0	4.50442	UP
RCOR2	0	0	3.77418	UP
RDM1	0	0	2.97335	UP
RECQL4	0	0	3.64497	UP
RFC4	0	0	2.82874	UP
RPL39L	0	0	3.03964	UP
RRM2	0	0	3.88199	UP
S100A2	0	0	5.88344	UP
SERPINB5	0	0	7.27802	UP
SGOL1	0	0	3.83217	UP
SH2D5	0	0	3.60616	UP
SHCBP1	0	0	2.68159	UP
SKA1	0	0	4.26523	UP
SKA3	0	0	3.98368	UP
SKP2	0	0	2.63602	UP
SLC2A1	0	0	5.28873	UP
SLC6A10P	0	0	4.12622	UP
SLC6A8	0	0	3.89102	UP
SLC7A5	0	0	3.15306	UP
SPAG5	0	0	3.54017	UP
SPC24	0	0	3.67542	UP
SPC25	0	0	3.72376	UP
SPOCK1	0	0	2.93789	UP
SPTBN2	0	0	3.01414	UP
STIL	0	0	3.15533	UP
TFAP2A	0	0	5.68899	UP
TK1	0	0	3.2698	UP
TMEM132A	0	0	2.89369	UP
TMEM158	0	0	2.6958	UP
TMEM171	0	0	3.22005	UP
TNS4	0	0	5.45497	UP
TOP2A	0	0	4.73876	UP
TPRXL	0	0	4.25223	UP
TPX2	0	0	4.90601	UP
TRIM29	0	0	4.76992	UP
TRIP13	0	0	4.07087	UP
TROAP	0	0	4.80189	UP
TTK	0	0	4.98756	UP
TYMS	0	0	2.69101	UP
UBE2C	0	0	4.84811	UP
UBE2S	0	0	2.63886	UP
UBE2T	0	0	3.50354	UP
UCK2	0	0	2.59537	UP
UCN2	0	0	3.87861	UP
UHRF1	0	0	4.25352	UP
WDHD1	0	0	2.68399	UP
WDR62	0	0	3.01115	UP
XRCC2	0	0	3.60859	UP
ZNF488	0	0	3.15422	UP
ZNF695	0	0	4.0534	UP
ZWINT	0	0	3.09412	UP
hsa-mir-130b	0	0	2.56871	UP
hsa-mir-149	0	0	2.93093	UP
hsa-mir-196a-1	0	0	3.99531	UP
hsa-mir-205	0	0	6.77082	UP
hsa-mir-210	0	0	4.81	UP

## Sheet: prad
switch	pval	fdr	log-ratio	direction
ABCC4	0	0	2.30173	UP
ADM2	0	0	1.48994	UP
ADRB1	0	0	1.91264	UP
ALDH1A3	0	0	1.40889	UP
AMACR	0	0	3.18566	UP
APBA2	1e-06	3e-06	1.17302	UP
APOA1	0	0	-1.1593	DOWN
APOF	0	0	3.09612	UP
ARHGEF38	0	0	2.035	UP
ASPHD1	0	0	1.504	UP
AURKB	0	0	1.53783	UP
BEND4	0	0	2.79859	UP
BICD1	0	0	1.65993	UP
BIK	0	3e-06	1.14811	UP
BIRC5	0	0	1.92649	UP
BUB1B	0	0	1.75911	UP
C16orf59	0	0	1.17959	UP
C17orf93	0.000648	0.001866	1.33951	UP
C19orf48	0	0	1.37403	UP
C1orf116	2e-06	1.2e-05	1.27714	UP
C2	5e-06	2.4e-05	1.3078	UP
C2orf72	0	0	2.56827	UP
C9orf140	0	0	1.55678	UP
C9orf152	0	0	1.14297	UP
CAMKK2	0	0	1.62236	UP
CASKIN1	0	0	1.80086	UP
CCDC108	0	0	1.62727	UP
CCDC110	0	0	1.32261	UP
CCNA2	0	0	1.26114	UP
CCNB2	0	0	1.56812	UP
CDC25C	0	0	1.84186	UP
CDCA5	0	0	1.18495	UP
CDCA8	0	0	1.25927	UP
CDK5R1	0	0	1.20485	UP
CECR2	0	0	1.76631	UP
CENPA	0	0	1.80177	UP
CENPF	0	0	1.76987	UP
CENPM	0	0	1.71409	UP
CENPN	0	0	1.66605	UP
CGREF1	0	0	2.44111	UP
CHDH	0	0	1.44292	UP
CHRNA2	3.1e-05	0.000126	1.83419	UP
CHRNA5	0	2e-06	1.26229	UP
CNTNAP2	7.2e-05	0.00027	1.58725	UP
COLEC12	0	0	1.45687	UP
CTNND2	0	0	1.68643	UP
DBNDD1	0	0	1.42631	UP
DLGAP5	0	0	2.12217	UP
DLX1	0	0	5.37751	UP
DLX2	0	0	3.76541	UP
DNAH5	0	0	2.92273	UP
DSC2	4e-06	2.1e-05	1.34034	UP
ELFN2	9e-06	4.1e-05	1.80394	UP
ELOVL2	2.6e-05	0.000109	1.56042	UP
ELOVL7	1e-06	7e-06	1.20111	UP
ENTPD5	0	0	1.67318	UP
EPCAM	0	0	1.15482	UP
EPHA10	0	0	2.09747	UP
ESRP2	0	0	1.20962	UP
EZH2	0	0	1.43279	UP
F12	0	0	1.49797	UP
FAM111B	0	0	1.66881	UP
FAM64A	0	0	1.67392	UP
FASN	0	0	1.6599	UP
FEV	0	0	2.52725	UP
FFAR2	0	0	2.2466	UP
FGFRL1	0	0	1.32252	UP
FOLH1	0	1e-06	2.66105	UP
FOXA1	3e-06	1.5e-05	1.84025	UP
FOXM1	0	0	1.48534	UP
GAL	0	0	3.33501	UP
GALNT7	0	0	1.75477	UP
GHRHR	0	0	2.2003	UP
GJB1	0	0	1.70131	UP
GLYATL1	0	0	2.70378	UP
GOLM1	0	0	2.24359	UP
GPR160	0	0	1.30808	UP
GPR98	0	0	1.46825	UP
GPRIN1	0	0	1.20477	UP
GTSE1	0	0	1.8947	UP
GUCY1A3	0	0	1.17782	UP
HIST1H2AM	0	0	1.5449	UP
HIST1H2BG	1e-06	3e-06	1.3752	UP
HIST3H2A	0	0	1.96522	UP
HIST3H2BB	0	0	1.487	UP
HIST4H4	0	0	1.30034	UP
HJURP	0	0	2.4151	UP
HMMR	0	0	2.07287	UP
HOMER2	1.3e-05	5.9e-05	1.17481	UP
HOXB13	0.00022	0.000723	1.75614	UP
HOXC6	0	0	3.4304	UP
HPN	0	0	2.74889	UP
HS3ST4	1.9e-05	8.4e-05	1.4541	UP
IQGAP3	0	0	1.90251	UP
IRX4	0.000885	0.002469	1.50198	UP
KIAA0101	2e-06	9e-06	1.1769	UP
KIAA1244	0	0	1.59671	UP
KIAA1324	0.000483	0.001444	1.59426	UP
KIF20A	0	0	1.98919	UP
KIF4A	0	0	2.24973	UP
KIFC1	0	0	1.33658	UP
KLK15	0	0	2.53945	UP
KLK2	0.000293	0.000932	1.76995	UP
KLK3	0.000389	0.001194	1.67191	UP
KLK4	9.3e-05	0.000339	1.51377	UP
LMX1B	0	0	2.45377	UP
LOC100128675	0	0	1.82342	UP
LOC100129066	0	0	1.72946	UP
LOC100130872	0	0	2.71611	UP
LOC145837	0	0	2.55468	UP
LOC728606	0	0	2.80344	UP
LRFN1	0	0	1.47669	UP
LRIG1	0	0	1.37421	UP
LUZP2	0	0	2.64016	UP
MARCKSL1	0	0	1.42272	UP
MBOAT2	0	0	1.43551	UP
MCCC2	0	0	1.38285	UP
MELK	0	0	2.16549	UP
MESP1	0.000231	0.000754	1.22624	UP
MGC29506	0.000138	0.00048	1.28456	UP
MGC87042	1.4e-05	6.2e-05	1.15857	UP
MKI67	0	0	2.14062	UP
MMP26	0	0	2.62877	UP
MPP6	0	0	1.37862	UP
MSL3L2	0	0	1.28915	UP
MYBL2	0	0	2.30683	UP
MYBPC1	6.2e-05	0.000238	1.93478	UP
MYRIP	0	0	1.51614	UP
NCAPG	0	0	1.92707	UP
NEIL3	0	0	1.51949	UP
NEK2	0	0	1.74636	UP
NEK5	0	0	2.49072	UP
NKX2-3	0	0	3.17855	UP
NKX3-1	0.000126	0.000443	1.53855	UP
NUP210	0	0	1.36112	UP
NWD1	0	0	1.16152	UP
ONECUT2	0	0	2.976	UP
OR51E1	0.00077	0.002177	1.72156	UP
OR51E2	0	0	3.64319	UP
OTX1	0	0	2.64496	UP
PABPC1L2A	1.2e-05	5.5e-05	1.54011	UP
PABPC1L2B	1e-06	5e-06	1.92805	UP
PBK	0	0	1.62427	UP
PCA3	0	0	5.24388	UP
PCSK6	0	0	2.12245	UP
PDE3B	0	2e-06	1.49428	UP
PDLIM5	0	0	2.22721	UP
PLA2G2A	0.000107	0.000381	2.04563	UP
PLK1	0	0	1.5033	UP
PMEPA1	1e-06	8e-06	1.17639	UP
PODXL2	0	0	1.8029	UP
PPM1E	0	0	2.23282	UP
PRAC	0.000257	0.000828	1.8669	UP
PRR7	0	0	1.32875	UP
PTP4A3	0	0	1.53816	UP
PTPRN2	0	0	1.32789	UP
PYCR1	0	0	1.58799	UP
RAB3B	0	0	2.16039	UP
RALGAPA2	0	0	1.26239	UP
RAP1GAP	0	0	1.90345	UP
RIMKLA	0	0	1.24174	UP
RRM2	0	0	2.15019	UP
RTN4RL2	0	0	1.53885	UP
SAMD5	0	0	1.54722	UP
SBK1	0	0	1.64264	UP
SEPT3	2e-06	1.2e-05	1.44526	UP
SFTPA2	8e-06	3.9e-05	1.92421	UP
SGEF	0	0	1.59975	UP
SH3RF1	0	0	1.36351	UP
SIM2	0	0	3.2329	UP
SIX1	0.001063	0.0029	1.24255	UP
SKA1	0	0	1.44457	UP
SKA3	0	0	1.82495	UP
SLC12A8	0	0	1.26991	UP
SLC13A3	1e-06	4e-06	1.49324	UP
SLC19A1	0	0	1.53774	UP
SLC27A2	0	0	1.18417	UP
SLC43A1	0	0	1.89157	UP
SLC45A3	0.000377	0.001161	1.73157	UP
SLC6A11	1e-06	4e-06	1.82357	UP
SLC7A11	0	0	1.61498	UP
SMPDL3B	0	0	2.11157	UP
SPAG5	0	0	1.15392	UP
SPDEF	2.2e-05	9.4e-05	1.99332	UP
SPOCK1	0	0	1.39034	UP
SPTBN2	0	0	1.30605	UP
STEAP1	1.9e-05	8.1e-05	1.41595	UP
STEAP2	1.6e-05	7e-05	1.15186	UP
STEAP4	0	0	1.44682	UP
STIL	0	0	1.36706	UP
STX19	0	0	1.92181	UP
SYT7	7.4e-05	0.000275	1.19907	UP
TARP	0	0	3.16836	UP
TGM3	0	0	3.0101	UP
TLCD1	0	0	1.26973	UP
TMC5	4e-06	1.9e-05	1.76049	UP
TMEFF2	0	3e-06	2.02863	UP
TMSB15A	0	3e-06	1.95689	UP
TMTC4	0	0	1.29677	UP
TPX2	0	0	1.71626	UP
TRIB1	0	0	1.48446	UP
TRIM36	0	0	1.78933	UP
TRIP13	0	0	1.24688	UP
TROAP	0	0	1.59602	UP
TRPM4	0	0	1.81123	UP
TRPM8	1.2e-05	5.3e-05	2.29786	UP
TSPAN1	0	0	1.42036	UP
TTK	0	0	1.53181	UP
TUBB2A	0	0	1.17079	UP
UBE2C	0	0	1.95138	UP
ZIC2	0	0	4.26835	UP
ZIC5	0	0	3.3364	UP
hsa-mir-148a	0	0	1.56599	UP
hsa-mir-153-1	0	0	1.2563	UP
hsa-mir-153-2	0	0	2.5839	UP
hsa-mir-17	0	0	1.15326	UP
hsa-mir-182	0	0	1.9224	UP
hsa-mir-183	0	0	1.93235	UP
hsa-mir-200c	0	0	1.70649	UP
hsa-mir-20a	0	0	1.38425	UP
hsa-mir-25	0	0	1.20528	UP
hsa-mir-3074	0	0	1.33341	UP
hsa-mir-375	0	0	2.85966	UP
hsa-mir-7-1	0	0	1.17682	UP
hsa-mir-708	0	0	1.39595	UP
hsa-mir-92a-1	0	0	1.8626	UP
hsa-mir-92a-2	0	0	1.21467	UP
hsa-mir-93	0	0	1.51286	UP
hsa-mir-96	0	0	1.84856	UP

## Sheet: ucec
switch	pval	fdr	log-ratio	direction
ABCA4	0.001785	0.02067	2.79709	UP
ABHD11	0.007825	0.049364	1.87341	UP
ACSM1	0.00016	0.005058	-3.71033	DOWN
ADAMDEC1	0.000311	0.007388	3.03002	UP
ADM2	0.000125	0.004434	4.31199	UP
AIM1L	0.000328	0.007626	4.3512	UP
ANLN	3e-06	0.000735	4.18766	UP
ARHGAP11A	1.2e-05	0.001355	3.68844	UP
ARHGEF16	0.007649	0.0488	2.58718	UP
ARHGEF19	2.6e-05	0.00194	2.20288	UP
ARSH	0.002615	0.025718	2.28311	UP
ASF1B	2.5e-05	0.001872	4.2496	UP
ASPM	3.5e-05	0.002186	5.06824	UP
ATAD2	0.000395	0.008508	2.10276	UP
AURKA	1e-06	0.000579	3.71351	UP
AURKB	9.5e-05	0.003727	5.16376	UP
B3GNT4	0.000508	0.009834	3.16472	UP
BIRC5	3.3e-05	0.002142	5.67512	UP
BLM	3.5e-05	0.002186	3.45252	UP
BOP1	0.001783	0.02067	1.90952	UP
BRI3BP	2.2e-05	0.001758	2.44727	UP
BUB1	1.2e-05	0.001355	5.16941	UP
BUB1B	9.8e-05	0.003791	5.04541	UP
C11orf82	5.4e-05	0.002782	2.9982	UP
C12orf48	1.7e-05	0.00158	2.78101	UP
C13orf34	5e-06	0.000914	1.95099	UP
C15orf23	1.1e-05	0.001294	2.01517	UP
C16orf59	1.6e-05	0.001558	3.85552	UP
C16orf75	0.000684	0.011691	2.26073	UP
C19orf45	4.2e-05	0.002454	3.16809	UP
C1orf112	0	0.000234	2.20773	UP
C1orf135	3e-06	0.000735	3.44607	UP
C1orf182	0.00022	0.006023	2.34186	UP
C1orf187	0.001353	0.01756	2.593	UP
C2orf65	0.001096	0.015685	3.46585	UP
C6orf115	0.000127	0.004471	3.09199	UP
C6orf176	0.005537	0.040146	-4.30881	DOWN
C9orf140	0.001866	0.021242	4.76261	UP
CA2	0.001114	0.015857	3.5058	UP
CASKIN1	0.001618	0.01966	2.5368	UP
CCDC150	3e-05	0.002087	3.42143	UP
CCDC18	3.8e-05	0.002332	2.18155	UP
CCNA2	4.2e-05	0.002454	3.42336	UP
CCNB1	5e-06	0.00094	3.21538	UP
CCNB2	7.9e-05	0.003457	4.60992	UP
CCNE2	8e-06	0.001135	3.12891	UP
CCNF	5e-06	0.000928	2.92217	UP
CDC20	2e-05	0.001691	5.26402	UP
CDC25A	0.000376	0.00827	3.11576	UP
CDC25C	3.2e-05	0.002128	4.90559	UP
CDC45	9e-06	0.001197	5.44224	UP
CDC6	8e-06	0.001168	3.80154	UP
CDCA2	1e-06	0.000513	4.88567	UP
CDCA5	1e-06	0.000513	3.97126	UP
CDCA8	1e-06	0.000513	4.16907	UP
CDH4	0.00098	0.014567	-3.69913	DOWN
CDK1	1.1e-05	0.001333	3.94972	UP
CDT1	0.000128	0.004502	3.41511	UP
CENPA	7e-06	0.001076	5.47694	UP
CENPE	2.6e-05	0.00194	3.78365	UP
CENPF	6e-06	0.001046	4.27714	UP
CENPK	0.000259	0.006611	2.67664	UP
CEP55	0.000178	0.005394	5.05978	UP
CHEK1	8.2e-05	0.003474	1.91828	UP
CHMP4C	0.007725	0.049026	3.41803	UP
CIT	0.000137	0.004605	2.72373	UP
CITED4	0.002389	0.024497	1.82715	UP
CKAP2	4.9e-05	0.002647	2.45887	UP
CKAP2L	3.2e-05	0.002128	4.40175	UP
CKMT1B	0.004269	0.034323	3.8855	UP
CKS2	6e-06	0.001046	2.94251	UP
CLCA3P	0.003395	0.029761	2.07494	UP
CPA4	0.000611	0.010919	2.64014	UP
DBNDD1	0.000321	0.007529	3.07305	UP
DEPDC1	4.7e-05	0.002618	4.99125	UP
DEPDC1B	0.000162	0.005112	4.96955	UP
DGAT2	0.000634	0.011171	2.61065	UP
DIAPH3	6.3e-05	0.003001	4.9326	UP
DLGAP5	6.3e-05	0.003001	5.75585	UP
DLX5	0.000499	0.009711	5.8835	UP
DNA2	4e-06	0.000848	2.95191	UP
DNAH14	0.001206	0.016589	2.44088	UP
DNMT3B	0	0.000228	3.38876	UP
DPP3	0.000107	0.004041	2.03909	UP
DSC2	0.00214	0.022914	3.51262	UP
DSCC1	3.5e-05	0.002186	2.22927	UP
DSP	0.004559	0.035487	3.15335	UP
E2F2	6.1e-05	0.002958	4.38939	UP
E2F5	0.000132	0.004521	2.00602	UP
E2F7	0.002085	0.022505	3.99203	UP
EFNA3	0.000123	0.004368	3.28561	UP
EFNA4	0	0.000345	2.74614	UP
EIF4EBP1	1.2e-05	0.001355	2.05283	UP
ELF5	0.000331	0.007649	5.55288	UP
ENTPD7	0.004072	0.033275	2.12662	UP
EPHX4	0.003566	0.03065	2.14638	UP
EPR1	3e-05	0.002087	4.93118	UP
ERCC6L	1e-06	0.000545	3.83198	UP
ERO1L	0.001774	0.020606	2.27634	UP
ESCO2	0.000121	0.004356	4.78297	UP
ESM1	1e-05	0.00126	5.1454	UP
ESPL1	9e-06	0.001168	4.4104	UP
EZH2	2.3e-05	0.001798	3.34007	UP
F11R	0.002248	0.023527	2.02446	UP
F12	0.002459	0.024944	3.26908	UP
FAM110A	5e-06	0.000914	2.819	UP
FAM54A	2e-06	0.000622	4.5817	UP
FAM64A	1e-06	0.000519	4.4149	UP
FAM83F	0.000851	0.013404	3.1308	UP
FANCA	0.000282	0.00691	3.04005	UP
FANCD2	7e-06	0.001087	2.46366	UP
FANCI	9e-06	0.001168	2.36201	UP
FASN	0.00046	0.009288	2.03898	UP
FBXO16	0.005213	0.038617	2.52487	UP
FEN1	6e-05	0.002943	2.3319	UP
FLJ23867	0.003561	0.030631	2.14574	UP
FLVCR1	0.00088	0.013688	2.11603	UP
FOSB	0.003705	0.031384	-4.58928	DOWN
FOXH1	0.003979	0.032813	2.24416	UP
FOXM1	1.5e-05	0.001468	4.72388	UP
FOXP1	0.006793	0.045203	-1.81201	DOWN
FUT3	0.006627	0.04469	4.03109	UP
GDA	0.006602	0.044592	3.37439	UP
GEN1	0.000115	0.004252	2.40782	UP
GINS1	6e-06	0.001046	3.05427	UP
GINS4	4e-06	0.000882	3.11441	UP
GMIP	0.000216	0.006011	1.86894	UP
GRHL3	0.000218	0.00602	4.2608	UP
GRIN2D	0.000924	0.014082	4.35462	UP
GSG2	1e-05	0.001228	3.51962	UP
GTSE1	8e-06	0.001168	4.81132	UP
GYLTL1B	0.002612	0.025706	3.54662	UP
H2AFX	3.8e-05	0.002314	1.94711	UP
HELLS	0.000131	0.004521	2.44548	UP
HJURP	1.4e-05	0.001403	5.4236	UP
HK2	0.003895	0.032493	2.54937	UP
HMGA2	0.004525	0.035374	3.18961	UP
HMGB3	0.000143	0.004738	3.05248	UP
HN1	2e-06	0.000622	3.11321	UP
HOMER2	0.002841	0.02685	2.67892	UP
IFI30	0.001336	0.017408	2.55987	UP
IGSF9	0.001307	0.017245	3.99008	UP
IQGAP3	6.1e-05	0.002949	5.16988	UP
ISG15	0.00123	0.01671	2.45107	UP
KCNMB2	0.000794	0.012895	-3.93024	DOWN
KCNS1	0.000985	0.014611	2.87844	UP
KIAA0101	0.000411	0.008738	4.76194	UP
KIAA1217	0.006115	0.042656	1.84362	UP
KIF11	3.1e-05	0.002098	3.75865	UP
KIF14	2.5e-05	0.001917	4.86134	UP
KIF18A	2e-05	0.001696	4.00224	UP
KIF18B	1.9e-05	0.001662	5.09087	UP
KIF20A	0.000118	0.004304	5.21654	UP
KIF26B	0.006177	0.042823	2.64092	UP
KIF2C	1e-06	0.000513	4.38999	UP
KIF4A	0.002076	0.022437	4.3835	UP
KISS1R	0.007686	0.048959	2.52719	UP
KLC3	0.001046	0.015197	4.27018	UP
KRT8	0.006591	0.044561	3.27628	UP
LAPTM4B	2e-06	0.000622	2.10706	UP
LGALS7B	0.003839	0.032228	4.58103	UP
LIN28B	2.8e-05	0.002038	5.27027	UP
LMNB1	2e-06	0.000735	2.76621	UP
LOC284276	0.000171	0.005244	-3.08754	DOWN
LOC284837	0.000633	0.011171	2.83986	UP
LOC285629	8e-05	0.00346	4.81595	UP
LOC339674	7.2e-05	0.003244	2.5404	UP
LOC441177	0.006821	0.045339	-2.20792	DOWN
LY6K	0.000928	0.014118	3.32437	UP
MAD2L1	0.000221	0.006035	2.23971	UP
MAP3K9	0.004427	0.034928	2.18009	UP
MAPK13	0.002839	0.02685	2.65798	UP
MCM10	6e-06	0.001046	5.34454	UP
MCM2	0.00012	0.004356	1.86759	UP
MCM4	0.001335	0.017398	2.04969	UP
MELK	1e-05	0.001269	5.35758	UP
MEST	4.8e-05	0.00262	2.18274	UP
MEX3A	0.00027	0.00672	3.80272	UP
MGC72080	8.6e-05	0.003575	2.02413	UP
MKI67	0.000389	0.008443	5.09681	UP
MLF1IP	2e-06	0.000622	3.16786	UP
MMP1	0.003147	0.028471	4.20519	UP
MMP12	0.002835	0.02685	4.18791	UP
MND1	6e-06	0.001026	4.48134	UP
MOSC1	0.000673	0.011596	1.8617	UP
MREG	0.003754	0.031768	2.129	UP
MT1G	0.000505	0.009793	4.5516	UP
MTL5	0.001216	0.016644	2.60839	UP
MTP18	0.002787	0.026539	2.01866	UP
MYBL2	5e-06	0.000914	6.43502	UP
MYO10	5.1e-05	0.002713	2.29392	UP
MYO6	0.001089	0.015653	1.92375	UP
NAV2	0.001317	0.017309	2.26974	UP
NCAPG	9.5e-05	0.003731	4.66722	UP
NCAPH	2.4e-05	0.001855	5.03212	UP
NEIL3	8e-06	0.001168	4.70682	UP
NEK2	0.000553	0.010307	4.56182	UP
NFE2	0.001234	0.01671	2.8818	UP
NFE2L3	0.006262	0.043089	2.0486	UP
NFKBIL2	0.000122	0.004356	2.3043	UP
NHSL1	5.9e-05	0.00291	3.0749	UP
NMU	4e-06	0.000882	5.73204	UP
NUDT5	6e-06	0.001046	1.95592	UP
NUF2	5e-06	0.000914	5.2519	UP
NUP210	0.00026	0.006614	3.37207	UP
NUSAP1	7.9e-05	0.003439	3.64609	UP
OCIAD2	8.5e-05	0.003557	2.14515	UP
ORC1L	1e-06	0.000513	3.77981	UP
ORC6L	1e-06	0.00043	3.62978	UP
OTX1	8.6e-05	0.003575	4.25627	UP
OVOL1	0.003364	0.029592	4.19779	UP
PACSIN1	9.8e-05	0.003791	3.85157	UP
PAFAH1B3	3.7e-05	0.00225	2.18623	UP
PAQR6	0.001001	0.014784	2.32137	UP
PBK	9.7e-05	0.003783	5.42121	UP
PCK2	0.000943	0.014278	1.86781	UP
PDIA2	0.006893	0.045583	3.70326	UP
PFKFB4	3e-06	0.000756	2.50705	UP
PGD	0.001221	0.016673	1.9449	UP
PHF15	0.001505	0.018824	-2.01778	DOWN
PIF1	1e-06	0.000471	3.35041	UP
PKMYT1	5.9e-05	0.002919	5.04538	UP
PLA2G4F	0.00016	0.005058	4.74745	UP
PLEKHG6	0.004486	0.035211	3.16265	UP
PLEKHN1	0.0057	0.040737	2.94562	UP
PLK1	3e-06	0.000813	3.94742	UP
PLK4	1.7e-05	0.00158	2.37235	UP
POC1A	1.6e-05	0.001568	3.62407	UP
PODXL2	0.000122	0.004356	3.14953	UP
POLE2	0.000101	0.003876	2.67404	UP
POLQ	9e-06	0.001168	4.4294	UP
PP14571	0.000259	0.006611	1.96434	UP
PRAME	0.000102	0.003894	5.98013	UP
PRC1	2e-06	0.000622	2.93986	UP
PROM2	0.007756	0.049115	3.02715	UP
PSAT1	0.006318	0.04335	2.99166	UP
PSD4	0.007736	0.049077	1.90032	UP
PVRL1	7.6e-05	0.003355	2.09954	UP
PVRL4	0.004375	0.03471	4.2939	UP
PYCR1	0.000338	0.007723	3.21061	UP
RAB11FIP4	0.004553	0.035485	2.71472	UP
RAC3	0.001722	0.020327	2.94494	UP
RAD51	4e-06	0.000857	3.15505	UP
RAD54L	3e-06	0.000735	4.22978	UP
RAET1K	0.004266	0.034313	2.22453	UP
RCC1	0.005042	0.037909	2.43995	UP
RCC2	5.2e-05	0.002738	2.149	UP
RDH10	0.001711	0.020314	3.12779	UP
RECQL4	5.5e-05	0.002816	3.27473	UP
RGS20	0.000258	0.006611	2.04465	UP
RHBDL1	0.001273	0.017024	1.93159	UP
RHBDL2	0.005311	0.039087	2.48517	UP
RHOV	0.003846	0.032228	3.56948	UP
RNFT2	0.000235	0.006258	2.42168	UP
RRM2	6.4e-05	0.003019	5.12592	UP
S100A11	0.000183	0.005474	2.37166	UP
S100A2	0.000366	0.008182	4.55244	UP
SATB1	0.003412	0.029826	-3.18228	DOWN
SBK1	4.6e-05	0.0026	4.13415	UP
SCEL	0.002299	0.02386	4.30876	UP
SDC1	0.000316	0.007486	4.02381	UP
SEL1L3	0.000418	0.008822	2.59336	UP
SFN	0.001865	0.021242	4.7619	UP
SGOL1	1.1e-05	0.001333	4.84921	UP
SGOL2	6e-06	0.001046	2.22651	UP
SHCBP1	5e-06	0.000914	3.64693	UP
SIX4	0.001856	0.021193	1.98485	UP
SKA3	8.1e-05	0.003474	4.74351	UP
SLC12A8	0.005617	0.040419	2.66147	UP
SLC16A10	0.00114	0.016087	3.15633	UP
SLC19A1	0.000141	0.004679	1.95498	UP
SLC25A10	0.002228	0.023471	2.86409	UP
SLC29A2	0.002237	0.023483	2.48625	UP
SLC2A1	0.000955	0.014372	2.1021	UP
SLC5A6	2e-06	0.000622	1.87866	UP
SLC6A20	0.006842	0.045445	3.35533	UP
SLC7A5	0.006125	0.042678	3.22492	UP
SLCO5A1	0.001308	0.017245	3.25285	UP
SMC4	1e-06	0.000513	2.09286	UP
SMPDL3B	0.003578	0.03068	4.64374	UP
SPAG4	0.000284	0.006924	1.96505	UP
SPAG5	4e-06	0.000874	3.75636	UP
SPC24	5.2e-05	0.002748	3.44715	UP
SPINT1	0.00515	0.038356	3.3526	UP
SPP1	0.004569	0.035504	4.52204	UP
SPTBN2	0.006335	0.043436	2.76758	UP
STIL	1e-06	0.000519	2.95641	UP
STX19	0.00032	0.007527	3.11841	UP
SULT2B1	0.003034	0.027892	4.3057	UP
SYT4	0.006647	0.044748	-2.09587	DOWN
TACC3	3e-06	0.000776	3.35074	UP
TACSTD2	0.004087	0.03337	3.88108	UP
TBC1D7	0	6.5e-05	2.2646	UP
TDRD1	0.002769	0.026481	-1.85455	DOWN
TDRKH	9e-06	0.001197	2.04398	UP
TERT	1e-06	0.000513	3.57145	UP
TET3	5.3e-05	0.002777	2.13135	UP
TFAP2A	9e-06	0.001168	6.36943	UP
TIMELESS	4e-06	0.000857	2.66751	UP
TK1	8.7e-05	0.003588	3.74364	UP
TMEM132A	3.4e-05	0.002175	3.53836	UP
TMEM206	4e-06	0.000892	2.52602	UP
TMEM72	0.003069	0.028066	3.41927	UP
TMEM79	0.000517	0.009971	1.88577	UP
TMPRSS13	5.9e-05	0.002919	4.94157	UP
TMPRSS4	0.000595	0.010813	6.10335	UP
TOP2A	0.000377	0.00827	5.07764	UP
TPD52	0.00057	0.010498	2.2498	UP
TPX2	3e-05	0.002098	5.15238	UP
TRAF4	0.003398	0.029775	2.58663	UP
TROAP	2.2e-05	0.001758	5.32194	UP
TRPM2	3e-06	0.000776	2.53541	UP
TTK	8.1e-05	0.003474	5.72674	UP
TUBA1C	4.8e-05	0.002618	2.34494	UP
TUBB3	1.2e-05	0.001355	4.35466	UP
UBE2C	3e-06	0.000813	5.53837	UP
UBE2T	2.9e-05	0.002056	4.027	UP
UCK2	2e-05	0.001696	2.11601	UP
UHRF1	5e-06	0.000914	5.00239	UP
USP18	0.001127	0.01597	1.84266	UP
XRCC2	3e-05	0.002087	3.08118	UP
ZFP36	0.001241	0.016773	-3.1217	DOWN
ZNF296	0.007787	0.049173	1.81421	UP
ZNF695	0	0.0001	4.89284	UP
ZNF750	0.00096	0.014423	3.81859	UP
ZWINT	1.7e-05	0.00158	4.27267	UP
hsa-mir-103-1	1e-06	7.7e-05	2.08108	UP
hsa-mir-103-2	1.1e-05	0.000284	2.30709	UP
hsa-mir-106a	0	4.9e-05	3.36993	UP
hsa-mir-106b	2.9e-05	0.0005	2.06168	UP
hsa-mir-107	1.6e-05	0.000362	2.14473	UP
hsa-mir-1266	0.002961	0.013488	2.00058	UP
hsa-mir-128-1	9e-06	0.00028	2.48817	UP
hsa-mir-128-2	3.5e-05	0.000539	2.49309	UP
hsa-mir-1301	5e-05	0.000702	3.08969	UP
hsa-mir-1307	1e-06	7.7e-05	4.12324	UP
hsa-mir-130b	0	4.9e-05	3.67257	UP
hsa-mir-135b	0.001881	0.00974	4.35205	UP
hsa-mir-141	0.001502	0.008123	5.41743	UP
hsa-mir-142	0.012731	0.038194	1.92489	UP
hsa-mir-155	0.003708	0.016146	2.24868	UP
hsa-mir-15a	2e-06	0.000101	1.93134	UP
hsa-mir-15b	2.5e-05	0.000454	2.52164	UP
hsa-mir-17	1.6e-05	0.000362	2.0157	UP
hsa-mir-181a-2	3.8e-05	0.000571	2.11645	UP
hsa-mir-181b-1	5e-06	0.000209	2.15809	UP
hsa-mir-181b-2	9.9e-05	0.001082	2.28841	UP
hsa-mir-182	2.6e-05	0.000454	5.54353	UP
hsa-mir-183	3e-06	0.000154	6.60246	UP
hsa-mir-185	3.2e-05	0.00052	2.29021	UP
hsa-mir-18a	7.2e-05	0.000868	3.16618	UP
hsa-mir-191	7.2e-05	0.000868	2.50987	UP
hsa-mir-1976	7.4e-05	0.000871	2.29922	UP
hsa-mir-19a	0.000525	0.003948	2.16438	UP
hsa-mir-200a	0.000546	0.003948	5.90866	UP
hsa-mir-200b	0.000906	0.005631	5.48676	UP
hsa-mir-200c	0.001289	0.007128	5.20547	UP
hsa-mir-203	0.001819	0.009576	3.784	UP
hsa-mir-205	0	1.9e-05	7.4882	UP
hsa-mir-20a	3.3e-05	0.00052	2.18573	UP
hsa-mir-20b	0.000269	0.002319	4.21065	UP
hsa-mir-21	1e-05	0.000284	2.28217	UP
hsa-mir-210	0.000594	0.004116	4.43583	UP
hsa-mir-301a	9.7e-05	0.001082	2.55892	UP
hsa-mir-3074	6.6e-05	0.000837	2.35702	UP
hsa-mir-3127	0.000157	0.001456	2.07612	UP
hsa-mir-3200	0.000119	0.001274	3.69962	UP
hsa-mir-324	6e-06	0.000209	2.4248	UP
hsa-mir-330	1.1e-05	0.000284	2.08782	UP
hsa-mir-331	0.002064	0.010259	1.85604	UP
hsa-mir-345	0.000393	0.00307	3.11748	UP
hsa-mir-3613	1.9e-05	0.000401	1.98877	UP
hsa-mir-3614	0.001094	0.006397	1.90444	UP
hsa-mir-363	0.000374	0.002968	2.90133	UP
hsa-mir-3934	0.001148	0.00649	1.9304	UP
hsa-mir-421	2.6e-05	0.000454	2.12336	UP
hsa-mir-424	0.005656	0.022366	-2.66791	DOWN
hsa-mir-425	2e-06	0.000101	3.35729	UP
hsa-mir-429	0.000231	0.002063	5.94665	UP
hsa-mir-484	0.000347	0.002842	2.06006	UP
hsa-mir-501	0.001145	0.00649	2.87376	UP
hsa-mir-542	0.004789	0.019362	-1.91865	DOWN
hsa-mir-577	0.003792	0.016224	3.21554	UP
hsa-mir-592	0.003847	0.016316	2.3242	UP
hsa-mir-652	0.000562	0.003948	2.19226	UP
hsa-mir-653	0.001389	0.007592	2.69807	UP
hsa-mir-7-1	0.000337	0.002842	2.1379	UP
hsa-mir-744	0.000261	0.002296	2.50548	UP
hsa-mir-766	3.9e-05	0.000571	2.47763	UP
hsa-mir-877	0.000137	0.001399	2.19058	UP
hsa-mir-92a-1	0.000367	0.002959	2.17424	UP
hsa-mir-92a-2	0.000907	0.005631	1.82953	UP
hsa-mir-93	1e-06	8.9e-05	3.21764	UP
hsa-mir-937	0.000139	0.001399	1.8299	UP
hsa-mir-96	0	2e-05	4.66119	UP

[truncated: 4 more sheets: AD, COPD, IC, NIC]
