# Supplementary material for: Gene co-expression in the interactome: moving from correlation toward causation via an integrated approach to disease module discovery
Source: NPJ Syst Biol Appl. 2021 Jan 21;7:3. doi: 10.1038/s41540-020-00168-0 (PMC7819998; doi:10.1038/s41540-020-00168-0)
Supplement: Supplementary file 4 — Supplementary Data 3 [file 41540_2020_168_MOESM4_ESM.xlsx]

## Sheet: sheet1
Module search BRCA							Module search Ischemic cardiomyopathy
number of nodes LCC		number of edges LCC		number of total interactions			number of nodes LCC		number of edges LCC		number of total interactions
observation	p-value	observation	p-value	observation	p-value		observation	p-value	observation	p-value	observation	p-value
138	2e-16	308	4e-78	312	4e-172		7	1e-14	6	1e-13	9	1e-06
Module search LUSC							Module search non-Ischemic cardiomyopathy
number of nodes LCC		number of edges LCC		number of total interactions			number of nodes LCC		number of edges LCC		number of total interactions
observation	p-value	observation	p-value	observation	p-value		observation	p-value	observation	p-value	observation	p-value
147	8e-11	335	3e-59	345	4e-149		16	1e-56	17	1e-70	18	1e-14
Module search LUAD							Module search COPD
number of nodes LCC		number of edges LCC		number of total interactions			number of nodes LCC		number of edges LCC		number of total interactions
observation	p-value	observation	p-value	observation	p-value		observation	p-value	observation	p-value	observation	p-value
147	1e-06	3.14	7e-36	328	2e-87		5	0.009	4	0.02	8	0.02
Module search KIRP							Module search AD
number of nodes LCC		number of edges LCC		number of total interactions			number of nodes LCC		number of edges LCC		number of total interactions
observation	p-value	observation	p-value	observation	p-value		observation	p-value	observation	p-value	observation	p-value
38	1e-22	54	1e-42	58	1e-23		177	0.02	267	0.0001	274	0.0001
Module search UCEC
number of nodes LCC		number of edges LCC		number of total interactions
observation	p-value	observation	p-value	observation	p-value
156	1e-08	343	1e-49	353	1e-103
Module search HNSC
number of nodes LCC		number of edges LCC		number of total interactions
observation	p-value	observation	p-value	observation	p-value
55	5e-33	83	1e-69	84	1e-49
Module search PRAD
number of nodes LCC		number of edges LCC		number of total interactions
observation	p-value	observation	p-value	observation	p-value
28	1e-11	39	7e-22	48	2e-09
Module search CHOL
number of nodes LCC		number of edges LCC		number of total interactions
observation	p-value	observation	p-value	observation	p-value
108	1e-08	208	2e-32	218	3e-58
Module search BLCA
number of nodes LCC		number of edges LCC		number of total interactions
observation	p-value	observation	p-value	observation	p-value
31	2e-22	32	1e-23	47	1e-08
Module search COAD
number of nodes LCC		number of edges LCC		number of total interactions
observation	p-value	observation	p-value	observation	p-value
18	0.01	18	0.0008	39	0.02
