# Supplementary material for: Gene co-expression in the interactome: moving from correlation toward causation via an integrated approach to disease module discovery
Source: NPJ Syst Biol Appl. 2021 Jan 21;7:3. doi: 10.1038/s41540-020-00168-0 (PMC7819998; doi:10.1038/s41540-020-00168-0)
Supplement: Supplementary file 5 — Supplementary Data 4 [file 41540_2020_168_MOESM5_ESM.xlsx]

## Sheet: sheet1
separation	BRCA	COPD	IC	LUAD	LUSC	NIC	AD	KIRP	UCEC	HNSC	PRAD	BLCA	CHOL	COAD		pos
BRCA	-1	0.36	0.254	-0.6	-0.685	0.31	0.18	-0.248	-0.524	-0.428	-0.32	-0.339	-0.385	-0.169		neg
COPD	0.36	-1	0.0186	0.31	0.31	0.093	0.25	0.17	0.302	0.245	0.161	0.278	0.25	0.208
IC	0.254	0.0186	-1	0.263	0.258	-0.801	0.197	0.158	0.244	0.243	0.226	0.116	0.209	0.211
LUAD	-0.6	0.31	0.263	-1	-0.69	0.285	0.101	-0.185	-0.548	-0.234	-0.318	-0.32	-0.378	-0.203
LUSC	-0.685	0.31	0.258	-0.69	-1	0.139	0.178	-0.177	-0.586	-0.44	-0.313	-0.293	-0.336	-0.214
NIC	0.31	0.093	-0.801	0.285	0.139	-1	0.239	0.171	0.263	0.291	0.194	0.182	0.229	0.218
AD	0.18	0.25	0.197	0.101	0.178	0.239	-1	0.141	0.131	0.283	0.133	0.129	0.146	0.117
KIRP	-0.248	0.17	0.158	-0.185	-0.177	0.171	0.141	-1	-0.13	-0.25	-0.136	-0.05	-0.226	-0.0896
UCEC	-0.524	0.302	0.244	-0.548	-0.586	0.263	0.131	-0.13	-1	-0.251	-0.252	-0.317	-0.357	-0.188
HNSC	-0.428	0.245	0.243	-0.234	-0.44	0.291	0.283	-0.25	-0.251	-1	-0.163	0.000695	-0.17	-0.0126
PRAD	-0.32	0.161	0.226	-0.318	-0.313	0.194	0.133	-0.136	-0.252	-0.163	-1	-0.084	-0.275	-0.0872
BLCA	-0.339	0.278	0.116	-0.32	-0.293	0.182	0.129	-0.05	-0.317	0.000695	-0.084	-1	-0.235	-0.331
CHOL	-0.385	0.25	0.209	-0.378	-0.336	0.229	0.146	-0.226	-0.357	-0.17	-0.275	-0.235	-1	-0.155
COAD	-0.169	0.208	0.211	-0.203	-0.214	0.218	0.117	-0.0896	-0.188	-0.0126	-0.0872	-0.331	-0.155	-1
pvalue	BRCA	COPD	IC	LUAD	LUSC	NIC	AD	KIRP	UCEC	HNSC	PRAD	BLCA	CHOL	COAD		> 0.05
BRCA	0	7e-08	2e-05	2e-69	3e-79	1e-07	3e-18	1e-09	1e-50	1e-19	2e-12	3e-18	1e-23	0.0001		<= 0.05
COPD	3e-08	0	0.7	0.003	2e-05	0.1	0.01	0.02	0.0001	2e-05	0.1	0.0001	0.008	0.01
IC	2e-05	0.7	0	6e-05	7e-05	2e-43	0.03	0.007	0.002	9e-05	7e-06	0.1	0.004	0.003
LUAD	2e-69	0.003	6e-05	0	1e-101	1e-05	1e-05	5e-08	1e-52	6e-12	1e-22	1e-19	2e-26	1e-07
LUSC	3e-79	2e-05	7e-05	1e-101	0	1e-06	1e-09	1e-05	1e-49	1e-26	1e-11	1e-16	1e-21	1e-08
NIC	1e-07	0.1	2e-43	1e-05	1e-06	0	0.0002	0.003	0.0001	1e-08	1e-13	0.002	0.002	0.0001
AD	3e-18	0.01	0.03	1e-05	1e-09	0.0002	0	0.0001	1e-08	2e-09	0.0001	4e-05	1e-07	0.0005
KIRP	1e-09	0.02	0.007	5e-08	1e-05	0.003	0.0001	0	0.0001	1e-05	0.02	0.3	1e-07	0.04
UCEC	1e-50	0.0001	0.002	1e-52	1e-49	0.0001	1e-08	0.0001	0	7e-09	1e-13	1e-17	1e-20	3e-07
HNSC	1e-19	2e-05	9e-05	6e-12	1e-26	1e-08	2e-09	1e-05	7e-09	0	0.0002	1	1e-07	0.5
PRAD	2e-12	0.1	7e-06	1e-22	1e-11	1e-13	0.0001	0.02	1e-13	0.0002	0	0.1	6e-17	0.09
BLCA	3e-18	0.0001	0.1	1e-19	1e-16	0.002	4e-05	0.3	1e-17	1	0.1	0	1e-09	2e-14
CHOL	1e-23	0.008	0.004	2e-26	1e-21	0.002	1e-07	1e-07	1e-20	1e-07	6e-17	1e-09	0	0.0006
COAD	0.0001	0.01	0.003	1e-07	1e-08	0.0001	0.0005	0.04	3e-07	0.5	0.09	2e-14	0.0006	0

## Sheet: sheet2
separation	p-value	separation/p-value
-0.69	1e-101	-6.9e+100
-0.69	1e-101	-6.9e+100
-0.685	3e-79	-2.28333e+78
-0.685	3e-79	-2.28333e+78
-0.6	2e-69	-3e+68
-0.6	2e-69	-3e+68
-0.548	1e-52	-5.48e+51
-0.548	1e-52	-5.48e+51
-0.524	1e-50	-5.24e+49
-0.524	1e-50	-5.24e+49
-0.586	1e-49	-5.86e+48
-0.586	1e-49	-5.86e+48
-0.801	2e-43	-4.005e+42
-0.801	2e-43	-4.005e+42
-0.44	1e-26	-4.4e+25
-0.44	1e-26	-4.4e+25
-0.378	2e-26	-1.89e+25
-0.378	2e-26	-1.89e+25
-0.385	1e-23	-3.85e+22
-0.385	1e-23	-3.85e+22
-0.318	1e-22	-3.18e+21
-0.318	1e-22	-3.18e+21
-0.336	1e-21	-3.36e+20
-0.336	1e-21	-3.36e+20
-0.357	1e-20	-3.57e+19
-0.357	1e-20	-3.57e+19
-0.428	1e-19	-4.28e+18
-0.428	1e-19	-4.28e+18
-0.32	1e-19	-3.2e+18
-0.32	1e-19	-3.2e+18
-0.339	3e-18	-1.13e+17
-0.339	3e-18	-1.13e+17
-0.317	1e-17	-3.17e+16
-0.317	1e-17	-3.17e+16
-0.275	6e-17	-4583333333333334
-0.275	6e-17	-4583333333333334
-0.293	1e-16	-2930000000000000
-0.293	1e-16	-2930000000000000
-0.331	2e-14	-16550000000000
-0.331	2e-14	-16550000000000
-0.252	1e-13	-2520000000000
-0.252	1e-13	-2520000000000
-0.32	2e-12	-160000000000
-0.32	2e-12	-160000000000
-0.234	6e-12	-39000000000
-0.234	6e-12	-39000000000
-0.313	1e-11	-3.13e+10
-0.313	1e-11	-3.13e+10
-0.248	1e-09	-2.48e+08
-0.248	1e-09	-2.48e+08
-0.235	1e-09	-2.35e+08
-0.235	1e-09	-2.35e+08
-0.251	7e-09	-3.58571e+07
-0.251	7e-09	-3.58571e+07
-0.214	1e-08	-21400000
-0.214	1e-08	-21400000
-0.185	5e-08	-3700000
-0.185	5e-08	-3700000
-0.226	1e-07	-2260000
-0.226	1e-07	-2260000
-0.203	1e-07	-2.03e+06
-0.203	1e-07	-2.03e+06
-0.17	1e-07	-1.7e+06
-0.17	1e-07	-1.7e+06
-0.188	3e-07	-626667
-0.188	3e-07	-626667
-0.25	1e-05	-25000
-0.25	1e-05	-25000
-0.177	1e-05	-17700
-0.177	1e-05	-17700
-0.169	0.0001	-1690
-0.169	0.0001	-1690
-0.13	0.0001	-1300
-0.13	0.0001	-1300
-0.163	0.0002	-815
-0.163	0.0002	-815
-0.155	0.0006	-258.333
-0.155	0.0006	-258.333
-0.136	0.02	-6.8
-0.136	0.02	-6.8
-0.0896	0.04	-2.24
-0.0896	0.04	-2.24
-0.0872	0.09	-0.968889
-0.0872	0.09	-0.968889
-0.084	0.1	-0.84
-0.084	0.1	-0.84
-0.05	0.3	-0.166667
-0.05	0.3	-0.166667
-0.0126	0.5	-0.0252
-0.0126	0.5	-0.0252
0.000695	1	0.000695
0.000695	1	0.000695
0.0186	0.7	0.0265714
0.0186	0.7	0.0265714
0.093	0.1	0.93
0.093	0.1	0.93
0.116	0.1	1.16
0.116	0.1	1.16
0.161	0.1	1.61
0.161	0.1	1.61
0.197	0.03	6.56667
0.197	0.03	6.56667
0.17	0.02	8.5
0.17	0.02	8.5
0.208	0.01	20.8
0.208	0.01	20.8
0.158	0.007	22.5714
0.158	0.007	22.5714
0.25	0.01	25
0.25	0.01	25
0.25	0.008	31.25
0.25	0.008	31.25
0.209	0.004	52.25
0.209	0.004	52.25
0.171	0.003	57
0.171	0.003	57
0.211	0.003	70.3333
0.211	0.003	70.3333
0.182	0.002	91
0.182	0.002	91
0.31	0.003	103.333
0.31	0.003	103.333
0.229	0.002	114.5
0.229	0.002	114.5
0.244	0.002	122
0.244	0.002	122
0.117	0.0005	234
0.117	0.0005	234
0.239	0.0002	1195
0.239	0.0002	1195
0.133	0.0001	1330
0.133	0.0001	1330
0.141	0.0001	1410
0.141	0.0001	1410
0.218	0.0001	2180
0.218	0.0001	2180
0.263	0.0001	2630
0.263	0.0001	2630
0.243	9e-05	2700
0.243	9e-05	2700
0.278	0.0001	2780
0.278	0.0001	2780
0.302	0.0001	3020
0.302	0.0001	3020
0.129	4e-05	3225
0.129	4e-05	3225
0.258	7e-05	3685.71
0.258	7e-05	3685.71
0.263	6e-05	4383.33
0.263	6e-05	4383.33
0.101	1e-05	10100
0.101	1e-05	10100
0.245	2e-05	12250
0.245	2e-05	12250
0.254	2e-05	12700
0.254	2e-05	12700
0.31	2e-05	15500
0.31	2e-05	15500
0.285	1e-05	28500
0.285	1e-05	28500
0.226	7e-06	32285.7
0.226	7e-06	32285.7
0.139	1e-06	139000
0.139	1e-06	139000
0.146	1e-07	1460000
0.146	1e-07	1460000
0.31	1e-07	3100000
0.31	1e-07	3100000
0.36	7e-08	5.14286e+06
0.36	3e-08	1.2e+07
0.131	1e-08	13100000
0.131	1e-08	13100000
0.291	1e-08	2.91e+07
0.291	1e-08	2.91e+07
0.283	2e-09	1.415e+08
0.283	2e-09	1.415e+08
0.178	1e-09	1.78e+08
0.178	1e-09	1.78e+08
0.194	1e-13	1940000000000
0.194	1e-13	1940000000000
0.18	3e-18	6e+16
0.18	3e-18	6e+16
-1	0	#DIV/0!
-1	0	#DIV/0!
-1	0	#DIV/0!
-1	0	#DIV/0!
-1	0	#DIV/0!
-1	0	#DIV/0!
-1	0	#DIV/0!
-1	0	#DIV/0!
-1	0	#DIV/0!
-1	0	#DIV/0!
-1	0	#DIV/0!
-1	0	#DIV/0!
-1	0	#DIV/0!
-1	0	#DIV/0!
