# Supplementary material for: Gene co-expression in the interactome: moving from correlation toward causation via an integrated approach to disease module discovery
Source: NPJ Syst Biol Appl. 2021 Jan 21;7:3. doi: 10.1038/s41540-020-00168-0 (PMC7819998; doi:10.1038/s41540-020-00168-0)
Supplement: Supplementary file 6 — Supplementary Data 5 [file 41540_2020_168_MOESM6_ESM.xlsx]

## Sheet: values
separation																			p-value
switch genes / disease genes	BRCA	LUAD	LUSC	Renal carcinoma	UCEC	HNSC	PRAD	BLCA	CHOL	COAD	COPD	Cardiomyopathies	AD		pos		pval<0.05		switch genes / disease genes	BRCA	LUAD	LUSC	Renal carcinoma	UCEC	HNSC	PRAD	BLCA	CHOL	COAD	COPD	Cardiomyopathies	AD
BRCA	0.155678	0.211001	0.289224	0.545225	0.429589	0.713709	0.475878	0.60921	0.450983	0.631916	0.407715	0.356252	0.346428		neg		<0.01		BRCA	3.43706e-10	1.74514e-10	0.0109305	0.0862852	0.156558	9.41532e-05	4.97049e-05	1.52145e-06	1.66933e-06	1.56585e-08	8.34471e-06	3.9689e-11	9.59144e-12
LUAD	0.0422301	0.146969	0.2988	0.577882	0.465092	0.720077	0.541176	0.583044	0.436911	0.639337	0.368907	0.330754	0.321907				<0.001		LUAD	0.000448575	1.70217e-09	0.0654531	0.150903	0.312289	0.000949885	3.38536e-05	0.000789538	0.000349231	1.60527e-07	0.002737	2.28137e-07	5.12228e-08
LUSC	0.124907	0.152306	0.282903	0.55352	0.46617	0.679858	0.489581	0.563967	0.445581	0.625365	0.372975	0.407758	0.349505				>0.05		LUSC	1.77206e-09	4.48429e-08	0.0238584	0.0293106	0.0812758	0.000224428	1.86033e-06	0.000122699	1.97623e-05	2.22084e-08	0.00134389	7.17214e-11	4.37586e-09
KIRP	0.155296	0.15017	0.190483	0.434655	0.35571	0.523152	0.410958	0.432451	0.299	0.578639	0.326612	0.209591	0.117005						KIRP	0.00220162	0.00033625	0.0476132	0.27139	0.324574	0.0126786	0.000112637	0.00109752	0.00520614	9.02337e-10	6.46152e-05	0.000249813	0.0208176
UCEC	0.0747526	0.087069	0.310728	0.556862	0.448651	0.70486	0.492007	0.509608	0.457288	0.66442	0.36967	0.347875	0.328514						UCEC	5.23673e-06	0.00341712	0.00873179	0.151053	0.291848	4.13593e-05	7.47217e-05	0.00821123	8.07331e-05	5.097e-08	0.0012101	2.43645e-07	5.66479e-09
HNSC	0.29425	0.276586	0.198065	0.457721	0.394458	0.662382	0.388147	0.548794	0.45748	0.58242	0.426792	0.295718	0.297101						HNSC	9.78045e-12	1.71607e-09	0.00782954	0.00667095	0.0461112	1.51523e-06	5.67366e-05	1.30226e-07	2.14401e-08	1.40893e-08	2.43677e-08	1.56175e-07	1.50447e-07
PRAD	0.0902644	0.114739	0.225941	0.494767	0.389861	0.634781	0.463746	0.489113	0.365026	0.571592	0.36707	0.258061	0.243269						PRAD	0.0186956	0.00700225	0.0461329	0.504586	0.527047	0.00169493	9.58018e-05	0.000845808	0.00142778	8.43839e-08	6.60675e-06	0.000423537	1.99281e-06
BLCA	0.071124	0.163303	0.251578	0.466802	0.370591	0.634441	0.440905	0.474818	0.36543	0.568458	0.297621	0.273253	0.206959						BLCA	0.0240553	0.00016691	0.0375931	0.397146	0.499727	0.00253643	3.55678e-05	0.000473629	0.00035142	6.02926e-07	0.00447969	2.20587e-08	7.64686e-05
CHOL	0.068813	0.128354	0.299661	0.509288	0.406427	0.646563	0.480523	0.554904	0.426363	0.587833	0.385631	0.298829	0.319737						CHOL	0.000996475	0.000102566	0.0179495	0.476423	0.545826	0.00527966	0.00015775	8.98987e-05	8.43381e-05	8.84517e-06	0.000732504	6.30381e-05	2.69397e-09
COAD	0.0326716	0.147547	0.220046	0.44437	0.376611	0.569563	0.455829	0.515036	0.299696	0.568818	0.203917	0.222528	0.230926						COAD	0.269544	1.48653e-05	0.109624	0.565332	0.578694	0.0251758	0.000228773	0.000184586	0.0622616	2.05154e-05	0.390285	0.000622472	0.000137347
COPD	0.28241	0.189364	0.21673	0.3	0.286458	0.514583	0.300901	0.236111	0.245833	0.472222	0.1858	0.171775	0.32012						COPD	0.0383685	0.112864	0.0106982	0.363651	0.0662454	0.000203083	0.00026371	0.0226234	0.00169491	3.78029e-06	0.00607135	0.0170139	1.54586e-06
IC	0.25024	0.13681	0.168111	0.303458	0.364442	0.405468	0.24492	0.277531	0.0830726	0.288513	0.234745	0.113045	0.254715						IC	0.059141	0.27429	0.0278873	0.62642	0.0233736	0.0521525	0.0129963	0.024782	0.494318	0.0339537	0.00289134	0.107211	9.45002e-06
AD	0.020752	0.0537155	0.281237	0.405985	0.388828	0.620039	0.533285	0.500204	0.328907	0.552137	0.383934	0.19367	0.224546						AD	0.00700141	0.0416744	0.112305	0.989595	0.699388	0.0206869	0.000106166	0.00750352	0.128927	7.50607e-05	0.00024235	0.0473595	0.000247591
separation																			p-value
disease genes / disease genes	BRCA	LUAD	LUSC	Renal carcinoma	UCEC	HNSC	PRAD	BLCA	CHOL	COAD	COPD	Cardiomyopathies	AD		pos		pval<0.05		disease genes / disease genes	BRCA	LUAD	LUSC	Renal carcinoma	UCEC	HNSC	PRAD	BLCA	CHOL	COAD	COPD	Cardiomyopathies	AD
BRCA	0	-0.0262993	0.20549	0.475363	0.359963	0.56791	0.448329	0.439401	0.27679	0.519721	0.297569	0.201228	0.174885		neg		<0.01		BRCA	0	0.398292	0.629259	0.872311	0.666781	0.216133	0.00598049	0.226208	0.773222	0.00341983	0.291301	0.113037	0.190142
LUAD	-0.0262993	0	0.0506539	0.336293	0.341248	0.501616	0.390535	0.356184	0.253141	0.397295	0.344094	0.167198	0.170943				<0.001		LUAD	0.398292	0	0.225237	0.613238	0.489477	0.0448374	0.00286177	0.120338	0.161276	0.00273244	0.000393067	0.00852968	0.00511462
LUSC	0.20549	0.0506539	0	0.280296	0.0963808	-0.0158143	0.177514	-0.0742265	-0.0609791	0.105479	0.241935	0.123382	0.15964				>0.05		LUSC	0.629259	0.225237	0	0.262099	0.85416	0.851306	0.101353	0.446684	0.830471	0.340956	0.00250383	0.0529076	0.094069
Renal carcinoma	0.475363	0.336293	0.280296	0	-0.125	0.0875	0.226923	0.125	0.125	0.138889	0.296425	0.212635	0.452484						Renal carcinoma	0.872311	0.613238	0.262099	0	0.485397	0.483785	0.156623	0.235437	0.711544	0.333651	0.286043	0.822308	0.058635
UCEC	0.359963	0.341248	0.0963808	-0.125	0	0.2	0.116667	0	0.0555556	0.031746	0.283242	0.279705	0.359697						UCEC	0.666781	0.489477	0.85416	0.485397	0	0.240966	0.373321	0.818016	0.912518	0.777583	0.0720755	0.237811	0.0790528
HNSC	0.56791	0.501616	-0.0158143	0.0875	0.2	0	0.25	-0.0642857	-0.0444444	-0.103968	0.317388	0.393991	0.576901						HNSC	0.216133	0.0448374	0.851306	0.483785	0.240966	0	0.0769924	0.888125	0.712468	0.482502	0.00988938	0.0167669	0.000899255
PRAD	0.448329	0.390535	0.177514	0.226923	0.116667	0.25	0	0.268421	0.182609	0.0652047	0.31129	0.438214	0.435472						PRAD	0.00598049	0.00286177	0.101353	0.156623	0.373321	0.0769924	0	0.0048825	0.0999467	0.64051	0.00239369	7.73711e-08	1.05464e-07
BLCA	0.439401	0.356184	-0.0742265	0.125	0	-0.0642857	0.268421	0	0.0681818	0.222222	0.248025	0.291967	0.446171						BLCA	0.226208	0.120338	0.446684	0.235437	0.818016	0.888125	0.0048825	0	0.521918	0.10206	0.0186857	0.00989573	0.000125417
CHOL	0.27679	0.253141	-0.0609791	0.125	0.0555556	-0.0444444	0.182609	0.0681818	0	-0.020202	-0.00976231	0.00910769	0.324997						CHOL	0.773222	0.161276	0.830471	0.711544	0.912518	0.712468	0.0999467	0.521918	0	0.703978	0.702278	0.940367	2.67635e-05
COAD	0.519721	0.397295	0.105479	0.138889	0.031746	-0.103968	0.0652047	0.222222	-0.020202	0	0.264465	0.383797	0.416743						COAD	0.00341983	0.00273244	0.340956	0.333651	0.777583	0.482502	0.64051	0.10206	0.703978	0	0.0189484	8.20371e-06	3.86181e-05
COPD	0.297569	0.344094	0.241935	0.296425	0.283242	0.317388	0.31129	0.248025	-0.00976231	0.264465	0	0.078287	0.245945						COPD	0.291301	0.000393067	0.00250383	0.286043	0.0720755	0.00988938	0.00239369	0.0186857	0.702278	0.0189484	0	0.353433	0.00294227
Cardiomyopathies	0.201228	0.167198	0.123382	0.212635	0.279705	0.393991	0.438214	0.291967	0.00910769	0.383797	0.078287	0	0.0755787						Cardiomyopathies	0.113037	0.00852968	0.0529076	0.822308	0.237811	0.0167669	7.73711e-08	0.00989573	0.940367	8.20371e-06	0.353433	0	0.141861
AD	0.174885	0.170943	0.15964	0.452484	0.359697	0.576901	0.435472	0.446171	0.324997	0.416743	0.245945	0.0755787	0						AD	0.190142	0.00511462	0.094069	0.058635	0.0790528	0.000899255	1.05464e-07	0.000125417	2.67635e-05	3.86181e-05	0.00294227	0.141861	0

## Sheet: plot
	Switch genes	Disease genes
BRCA	0.155678	0
LUAD	0.0422301	-0.0262993
LUSC	0.124907	0.20549
KIRP	0.155296	0.475363
UCEC	0.0747526	0.359963
HNSC	0.29425	0.56791
PRAD	0.0902644	0.448329
BLCA	0.071124	0.439401
CHOL	0.068813	0.27679
COAD	0.0326716	0.519721
COPD	0.28241	0.297569
IC	0.25024	0.201228
AD	0.020752	0.174885
	Switch genes	Disease genes
BRCA	0.407715	0.297569
LUAD	0.368907	0.344094
LUSC	0.372975	0.241935
KIRP	0.326612	0.296425
UCEC	0.36967	0.283242
HNSC	0.426792	0.317388
PRAD	0.36707	0.31129
BLCA	0.297621	0.248025
CHOL	0.385631	-0.00976231
COAD	0.203917	0.264465
COPD	0.1858	0
IC	0.234745	0.078287
AD	0.383934	0.245945
	Switch genes	Disease genes
BRCA	0.356252	0.201228
LUAD	0.330754	0.167198
LUSC	0.407758	0.123382
KIRP	0.209591	0.212635
UCEC	0.347875	0.279705
HNSC	0.295718	0.393991
PRAD	0.258061	0.438214
BLCA	0.273253	0.291967
CHOL	0.298829	0.00910769
COAD	0.222528	0.383797
COPD	0.171775	0.078287
IC	0.113045	0
AD	0.19367	0.0755787
	Switch genes	Disease genes
BRCA	0.346428	0.174885
LUAD	0.321907	0.170943
LUSC	0.349505	0.15964
KIRP	0.117005	0.452484
UCEC	0.328514	0.359697
HNSC	0.297101	0.576901
PRAD	0.243269	0.435472
BLCA	0.206959	0.446171
CHOL	0.319737	0.324997
COAD	0.230926	0.416743
COPD	0.32012	0.245945
IC	0.254715	0.0755787
AD	0.224546	0
